# Supplementary material for: N-(β-Carb­oxy­eth­yl)-α-isoleucine
Source: Acta Crystallogr Sect E Struct Rep Online. 2013 Jan 4;69(Pt 2):o172–3. doi: 10.1107/S160053681205146X (PMC3569235; doi:10.1107/S160053681205146X)
Supplement: Supplementary file 1 [file e-69-0o172-sup1.cif]

##############################################################################
#                                                                            #
# This CIF contains the data in a paper accepted for publication in          #
# Acta Crystallographica Section E. It conforms to the requirements of       #
# Notes for Authors for Acta Crystallographica Section E, and has been       #
# peer reviewed under the auspices of the IUCr Commission on Journals.       #
#                                                                            #
# Full details of the Crystallographic Information File format               #
# are given in the paper "The Crystallographic Information File (CIF):       #
# a New Standard Archive File for Crystallography" by S. R. Hall, F. H.      #
# Allen and I. D. Brown [Acta Cryst. (1991), A47, 655-685].                  #
#                                                                            #
# The current version of the core CIF dictionary is obtainable from          #
# ftp://ftp.iucr.org/pub/cif_core.dic.                                       #
#                                                                            #
# Software is freely available for graphical display of the structure(s)     #
# in this CIF. For information consult the CIF software page                 #
# http://www.iucr.org/resources/cif/software.                                #
#                                                                            #
# This file may be used for bona fide research purposes within the           #
# scientific community so long as proper attribution is given to the journal # 
# article from which it was obtained.                                        #
#                                                                            #
##############################################################################
data_I
_audit_creation_method     SHELXL-97
_chemical_name_systematic
;
2-[(2-Carbamoylethyl)amino]-3-methylpentanoic acid
;
_chemical_name_common
;
N-(\b-Carboxyethyl)-\a-isoleucine
;
_chemical_formula_moiety     'C9 H18 N2 O3'
_chemical_formula_sum     'C9 H18 N2 O3'
_chemical_formula_iupac     'C9 H18 N2 O3'
_chemical_formula_weight     202.25
_chemical_melting_point     ?
_symmetry_cell_setting     orthorhombic
_symmetry_space_group_name_H-M     'P 21 21 21'
_symmetry_space_group_name_hall     'P 2ac 2ab'
loop_
    _symmetry_equiv_pos_as_xyz
    'x, y, z'
    '-x+1/2, -y, z+1/2'
    'x+1/2, -y+1/2, -z'
    '-x, y+1/2, -z+1/2'
_cell_length_a     5.2989(17)
_cell_length_b     9.024(3)
_cell_length_c     23.268(7)
_cell_angle_alpha     90.00
_cell_angle_beta     90.00
_cell_angle_gamma     90.00
_cell_volume     1112.6(6)
_cell_formula_units_Z     4
_cell_measurement_reflns_used     1516
_cell_measurement_theta_min     1.75
_cell_measurement_theta_max     27.54
_cell_measurement_temperature     298(2)
_exptl_crystal_description     needle
_exptl_crystal_colour     colourless
_exptl_crystal_size_max     0.64
_exptl_crystal_size_mid     0.06
_exptl_crystal_size_min     0.06
_exptl_crystal_density_diffrn     1.207
_exptl_crystal_density_meas     ?
_exptl_crystal_density_method     'not measured'
_exptl_crystal_F_000     440
_exptl_absorpt_coefficient_mu     0.090
_exptl_absorpt_correction_type     multi-scan
_exptl_absorpt_process_details     '(SHELXTL [SADABS?]; Sheldrick, 2008)'
_exptl_absorpt_correction_T_min     0.9444
_exptl_absorpt_correction_T_max     0.9942
_exptl_special_details     ?
_diffrn_ambient_temperature     298(2)
_diffrn_radiation_type     MoK\a
_diffrn_radiation_wavelength     0.71073
_diffrn_radiation_source     'fine-focus sealed tube'
_diffrn_radiation_monochromator     graphite
_diffrn_measurement_device_type     'Bruker APEX CCD area-detector'
_diffrn_measurement_method     '\w/2\q'
_diffrn_detector_area_resol_mean     ?
_diffrn_reflns_number     7386
_diffrn_reflns_av_R_equivalents     0.0738
_diffrn_reflns_av_sigmaI/netI     0.0456
_diffrn_reflns_theta_min     1.75
_diffrn_reflns_theta_max     27.54
_diffrn_reflns_theta_full     27.54
_diffrn_measured_fraction_theta_max     0.997
_diffrn_measured_fraction_theta_full     0.997
_diffrn_reflns_limit_h_min     -6
_diffrn_reflns_limit_h_max     6
_diffrn_reflns_limit_k_min     -10
_diffrn_reflns_limit_k_max     11
_diffrn_reflns_limit_l_min     -30
_diffrn_reflns_limit_l_max     25
_diffrn_standards_number     ?
_diffrn_standards_interval_count     ?
_diffrn_standards_interval_time     ?
_diffrn_standards_decay_%     ?
_refine_special_details
;
Refinement of <i>F</i>^2^ against ALL reflections. The weighted <i>R</i>-factor
<i>wR</i> and goodness of fit <i>S</i> are based on <i>F</i>^2^, conventional
<i>R</i>-factors <i>R</i> are based on <i>F</i>, with <i>F</i> set to zero for
negative <i>F</i>^2^. The threshold expression of <i>F</i>^2^ >
\s(<i>F</i>^2^) is used only for calculating <i>R</i>-factors(gt) <i>etc</i>.
and is not relevant to the choice of reflections for refinement.
<i>R</i>-factors based on <i>F</i>^2^ are statistically about twice as large
as those based on <i>F</i>, and <i>R</i>- factors based on ALL data will be
even larger.
;
_reflns_number_total     1516
_reflns_number_gt     1124
_reflns_threshold_expression     I>2\s(I)
_refine_ls_structure_factor_coef     Fsqd
_refine_ls_matrix_type     full
_refine_ls_R_factor_all     0.0582
_refine_ls_R_factor_gt     0.0430
_refine_ls_wR_factor_gt     0.1084
_refine_ls_wR_factor_ref     0.1144
_refine_ls_goodness_of_fit_ref     0.950
_refine_ls_restrained_S_all     0.950
_refine_ls_number_reflns     1516
_refine_ls_number_parameters     127
_refine_ls_number_restraints     0
_refine_ls_hydrogen_treatment     constr
_refine_ls_weighting_scheme     calc
_refine_ls_weighting_details
                 'calc w=1/[\s^2^(Fo^2^)+(0.0694P)^2^] where P=(Fo^2^+2Fc^2^)/3'
_atom_sites_solution_hydrogens     geom
_atom_sites_solution_primary     direct
_atom_sites_solution_secondary     difmap
_refine_ls_shift/su_max     0.000
_refine_ls_shift/su_mean     0.000
_refine_diff_density_max     0.420
_refine_diff_density_min     -0.265
_refine_ls_extinction_method     none
_refine_ls_extinction_coef     ?
_refine_ls_abs_structure_details     ?
_refine_ls_abs_structure_Flack     ?
loop_
    _atom_type_symbol
    _atom_type_description
    _atom_type_scat_dispersion_real
    _atom_type_scat_dispersion_imag
    _atom_type_scat_source
    'C' 'C' 0.0033 0.0016
                         'International Tables Vol C Tables 4.2.6.8 and 6.1.1.4'
    'H' 'H' 0.0000 0.0000
                         'International Tables Vol C Tables 4.2.6.8 and 6.1.1.4'
    'N' 'N' 0.0061 0.0033
                         'International Tables Vol C Tables 4.2.6.8 and 6.1.1.4'
    'O' 'O' 0.0106 0.0060
                         'International Tables Vol C Tables 4.2.6.8 and 6.1.1.4'
_computing_data_collection     'SMART (Bruker, 2001)'
_computing_cell_refinement     'SAINT (Bruker, 2001)'
_computing_data_reduction     'SAINT (Bruker, 2001)'
_computing_structure_solution     'SHELXS97 (Sheldrick, 2008)'
_computing_structure_refinement     'SHELXL97 (Sheldrick, 2008)'
_computing_molecular_graphics
              'SHELXTL (Sheldrick, 2008) and ORTEPIII (Burnett & Johnson, 1996)'
_computing_publication_material     'SHELXTL (Sheldrick, 2008)'
loop_
    _atom_site_type_symbol
    _atom_site_label
    _atom_site_fract_x
    _atom_site_fract_y
    _atom_site_fract_z
    _atom_site_U_iso_or_equiv
    _atom_site_adp_type
    _atom_site_calc_flag
    _atom_site_refinement_flags
    _atom_site_occupancy
    _atom_site_symmetry_multiplicity
    _atom_site_disorder_assembly
    _atom_site_disorder_group
    C C10 0.7698(9) 0.2828(6) 0.55528(14) 0.1012(15) Uani d . 1 1 . .
    H H102 0.6633 0.2437 0.5256 0.152 Uiso calc R 1 1 . .
    H H101 0.9239 0.2271 0.5568 0.152 Uiso calc R 1 1 . .
    H H103 0.8073 0.3848 0.5472 0.152 Uiso calc R 1 1 . .
    C C9 0.6365(7) 0.2719(4) 0.61206(12) 0.0594(8) Uani d . 1 1 . .
    H H9A 0.6549 0.1718 0.6267 0.071 Uiso calc R 1 1 . .
    H H9B 0.4579 0.2899 0.6062 0.071 Uiso calc R 1 1 . .
    C C11 0.6607(8) 0.5381(3) 0.64355(12) 0.0669(10) Uani d . 1 1 . .
    H H11A 0.7246 0.6032 0.6728 0.100 Uiso calc R 1 1 . .
    H H11B 0.4800 0.5454 0.6422 0.100 Uiso calc R 1 1 . .
    H H11C 0.7297 0.5661 0.6070 0.100 Uiso calc R 1 1 . .
    C C8 0.7355(5) 0.3811(3) 0.65718(9) 0.0416(6) Uani d . 1 1 . .
    H H8 0.9202 0.3770 0.6555 0.050 Uiso calc R 1 1 . .
    C C6 0.6585(4) 0.3299(3) 0.71788(9) 0.0303(5) Uani d . 1 1 . .
    H H61 0.7165 0.2210 0.7210 0.036 Uiso d R 1 1 . .
    C C7 0.3729(4) 0.3374(3) 0.72786(10) 0.0325(5) Uani d . 1 1 . .
    O O3 0.2475(3) 0.22453(18) 0.71760(8) 0.0472(5) Uani d . 1 1 . .
    O O2 0.2878(3) 0.45814(17) 0.74539(7) 0.0461(5) Uani d . 1 1 . .
    H H21 0.1361 0.4499 0.7516 0.069 Uiso calc R 1 1 . .
    N N5 0.7864(3) 0.42102(19) 0.76255(7) 0.0287(4) Uani d . 1 1 . .
    H H51 0.7098 0.5195 0.7647 0.034 Uiso d R 1 1 . .
    C C4 0.7693(5) 0.3514(3) 0.82032(9) 0.0387(6) Uani d . 1 1 . .
    H H41 0.8359 0.2514 0.8184 0.046 Uiso calc R 1 1 . .
    H H42 0.5935 0.3452 0.8317 0.046 Uiso calc R 1 1 . .
    C C3 0.9138(5) 0.4382(3) 0.86474(10) 0.0437(6) Uani d . 1 1 . .
    H H31 0.8541 0.5398 0.8653 0.052 Uiso calc R 1 1 . .
    H H32 1.0916 0.4392 0.8549 0.052 Uiso calc R 1 1 . .
    C C2 0.8789(5) 0.3691(3) 0.92360(11) 0.0441(6) Uani d . 1 1 . .
    O O1 0.6669(4) 0.3386(3) 0.94118(8) 0.0640(7) Uani d . 1 1 . .
    N N1 1.0852(5) 0.3443(3) 0.95370(10) 0.0571(7) Uani d . 1 1 . .
    H H1A 1.0748 0.3050 0.9873 0.069 Uiso calc R 1 1 . .
    H H1B 1.2303 0.3674 0.9398 0.069 Uiso calc R 1 1 . .
loop_
    _atom_site_aniso_label
    _atom_site_aniso_U_11
    _atom_site_aniso_U_22
    _atom_site_aniso_U_33
    _atom_site_aniso_U_12
    _atom_site_aniso_U_13
    _atom_site_aniso_U_23
    C10 0.107(4) 0.145(4) 0.051(2) 0.017(4) 0.002(2) -0.022(2)
    C9 0.0570(19) 0.073(2) 0.0485(16) 0.0103(17) -0.0078(16) -0.0115(14)
    C11 0.087(3) 0.0601(19) 0.0532(16) -0.0004(19) 0.0045(18) 0.0146(14)
    C8 0.0266(12) 0.0569(16) 0.0414(13) 0.0032(12) 0.0010(11) 0.0006(11)
    C6 0.0201(10) 0.0329(11) 0.0379(12) 0.0000(9) -0.0006(9) -0.0035(9)
    C7 0.0210(10) 0.0351(13) 0.0414(12) 0.0018(10) -0.0020(10) 0.0028(10)
    O3 0.0258(9) 0.0366(9) 0.0792(13) -0.0046(8) -0.0105(9) 0.0016(8)
    O2 0.0176(7) 0.0442(10) 0.0765(12) 0.0006(7) 0.0048(8) -0.0150(8)
    N5 0.0205(8) 0.0306(9) 0.0351(9) 0.0005(8) 0.0001(7) 0.0010(7)
    C4 0.0326(12) 0.0442(14) 0.0391(13) -0.0061(12) -0.0010(11) 0.0080(10)
    C3 0.0359(14) 0.0528(16) 0.0423(14) -0.0086(12) -0.0040(11) 0.0059(12)
    C2 0.0343(13) 0.0568(17) 0.0412(13) -0.0005(12) -0.0004(12) 0.0029(12)
    O1 0.0384(11) 0.1044(19) 0.0493(11) -0.0072(12) 0.0022(9) 0.0191(11)
    N1 0.0412(13) 0.087(2) 0.0436(12) 0.0016(13) -0.0024(11) 0.0155(12)
_geom_special_details
;
All e.s.d.'s (except the e.s.d. in the dihedral angle between two l.s. planes)
are estimated using the full covariance matrix. The cell e.s.d.'s are taken
into account individually in the estimation of e.s.d.'s in distances, angles
and torsion angles; correlations between e.s.d.'s in cell parameters are only
used when they are defined by crystal symmetry. An approximate (isotropic)
treatment of cell e.s.d.'s is used for estimating e.s.d.'s involving l.s.
planes.
;
loop_
    _geom_bond_atom_site_label_1
    _geom_bond_atom_site_label_2
    _geom_bond_site_symmetry_2
    _geom_bond_distance
    _geom_bond_publ_flag
    C10 C9 . 1.501(5) ?
    C10 H102 . 0.9600 ?
    C10 H101 . 0.9600 ?
    C10 H103 . 0.9600 ?
    C9 C8 . 1.532(4) ?
    C9 H9A . 0.9700 ?
    C9 H9B . 0.9700 ?
    C11 C8 . 1.506(4) ?
    C11 H11A . 0.9600 ?
    C11 H11B . 0.9600 ?
    C11 H11C . 0.9600 ?
    C8 C6 . 1.541(3) ?
    C8 H8 . 0.9800 ?
    C6 N5 . 1.489(3) ?
    C6 C7 . 1.532(3) ?
    C6 H61 . 1.0319 ?
    C7 O3 . 1.239(3) ?
    C7 O2 . 1.248(3) ?
    O2 H21 . 0.8200 ?
    N5 C4 . 1.487(3) ?
    N5 H51 . 0.9781 ?
    C4 C3 . 1.506(3) ?
    C4 H41 . 0.9700 ?
    C4 H42 . 0.9700 ?
    C3 C2 . 1.516(3) ?
    C3 H31 . 0.9700 ?
    C3 H32 . 0.9700 ?
    C2 O1 . 1.226(3) ?
    C2 N1 . 1.318(3) ?
    N1 H1A . 0.8600 ?
    N1 H1B . 0.8600 ?
loop_
    _geom_angle_atom_site_label_1
    _geom_angle_atom_site_label_2
    _geom_angle_atom_site_label_3
    _geom_angle_site_symmetry_1
    _geom_angle_site_symmetry_3
    _geom_angle
    _geom_angle_publ_flag
    C9 C10 H102 . . 109.5 ?
    C9 C10 H101 . . 109.5 ?
    H102 C10 H101 . . 109.5 ?
    C9 C10 H103 . . 109.5 ?
    H102 C10 H103 . . 109.5 ?
    H101 C10 H103 . . 109.5 ?
    C10 C9 C8 . . 113.5(3) ?
    C10 C9 H9A . . 108.9 ?
    C8 C9 H9A . . 108.9 ?
    C10 C9 H9B . . 108.9 ?
    C8 C9 H9B . . 108.9 ?
    H9A C9 H9B . . 107.7 ?
    C8 C11 H11A . . 109.5 ?
    C8 C11 H11B . . 109.5 ?
    H11A C11 H11B . . 109.5 ?
    C8 C11 H11C . . 109.5 ?
    H11A C11 H11C . . 109.5 ?
    H11B C11 H11C . . 109.5 ?
    C11 C8 C9 . . 111.8(2) ?
    C11 C8 C6 . . 113.9(2) ?
    C9 C8 C6 . . 110.2(2) ?
    C11 C8 H8 . . 106.9 ?
    C9 C8 H8 . . 106.9 ?
    C6 C8 H8 . . 106.9 ?
    N5 C6 C7 . . 108.63(18) ?
    N5 C6 C8 . . 110.73(18) ?
    C7 C6 C8 . . 112.77(19) ?
    N5 C6 H61 . . 110.0 ?
    C7 C6 H61 . . 109.0 ?
    C8 C6 H61 . . 105.7 ?
    O3 C7 O2 . . 125.9(2) ?
    O3 C7 C6 . . 117.7(2) ?
    O2 C7 C6 . . 116.4(2) ?
    C7 O2 H21 . . 109.5 ?
    C4 N5 C6 . . 111.72(17) ?
    C4 N5 H51 . . 108.1 ?
    C6 N5 H51 . . 110.5 ?
    N5 C4 C3 . . 111.69(19) ?
    N5 C4 H41 . . 109.3 ?
    C3 C4 H41 . . 109.3 ?
    N5 C4 H42 . . 109.3 ?
    C3 C4 H42 . . 109.3 ?
    H41 C4 H42 . . 107.9 ?
    C4 C3 C2 . . 110.1(2) ?
    C4 C3 H31 . . 109.6 ?
    C2 C3 H31 . . 109.6 ?
    C4 C3 H32 . . 109.6 ?
    C2 C3 H32 . . 109.6 ?
    H31 C3 H32 . . 108.2 ?
    O1 C2 N1 . . 123.0(2) ?
    O1 C2 C3 . . 120.3(2) ?
    N1 C2 C3 . . 116.7(2) ?
    C2 N1 H1A . . 120.0 ?
    C2 N1 H1B . . 120.0 ?
    H1A N1 H1B . . 120.0 ?
loop_
    _geom_torsion_atom_site_label_1
    _geom_torsion_atom_site_label_2
    _geom_torsion_atom_site_label_3
    _geom_torsion_atom_site_label_4
    _geom_torsion_site_symmetry_1
    _geom_torsion_site_symmetry_2
    _geom_torsion_site_symmetry_3
    _geom_torsion_site_symmetry_4
    _geom_torsion
    _geom_torsion_publ_flag
    C10 C9 C8 C11 . . . . 71.4(4) ?
    C10 C9 C8 C6 . . . . -160.9(3) ?
    C11 C8 C6 N5 . . . . -62.4(3) ?
    C9 C8 C6 N5 . . . . 171.1(2) ?
    C11 C8 C6 C7 . . . . 59.6(3) ?
    C9 C8 C6 C7 . . . . -66.9(3) ?
    N5 C6 C7 O3 . . . . -144.6(2) ?
    C8 C6 C7 O3 . . . . 92.2(3) ?
    N5 C6 C7 O2 . . . . 35.8(3) ?
    C8 C6 C7 O2 . . . . -87.3(3) ?
    C7 C6 N5 C4 . . . . 70.3(2) ?
    C8 C6 N5 C4 . . . . -165.35(18) ?
    C6 N5 C4 C3 . . . . 176.1(2) ?
    N5 C4 C3 C2 . . . . 176.6(2) ?
    C4 C3 C2 O1 . . . . -49.4(4) ?
    C4 C3 C2 N1 . . . . 130.4(3) ?
loop_
    _geom_hbond_atom_site_label_D
    _geom_hbond_atom_site_label_H
    _geom_hbond_atom_site_label_A
    _geom_hbond_site_symmetry_A
    _geom_hbond_distance_DH
    _geom_hbond_distance_HA
    _geom_hbond_distance_DA
    _geom_hbond_angle_DHA
    _geom_hbond_publ_flag
    N1 H1A O1 3_557 0.86 2.17 2.982(3) 159 yes
    N1 H1B O1 1_655 0.86 2.33 3.097(4) 149 yes
    O2 H21 N5 1_455 0.82 1.89 2.708(2) 176 yes
    N5 H51 O3 4_656 0.98 1.91 2.783(3) 147 yes
_iucr_refine_instructions_details
;
TITL I in P2(1)2(1)2(1)
CELL 0.71073   5.2989   9.0238  23.2683  90.000  90.000  90.000
ZERR    4.00   0.0017   0.0029   0.0073   0.000   0.000   0.000
LATT -1
SYMM  0.50000-X,-Y, 0.50000+Z
SYMM  0.50000+X, 0.50000-Y,-Z
SYMM -X, 0.50000+Y, 0.50000-Z
SFAC  C   H   N   O
UNIT   36   72   8  12
ACTA
L.S. 20
FMAP 2
PLAN 20
HTAB
BOND
BOND $H
SIZE 0.064 0.064 0.64
TEMP 25
MERG 3
CONF
WGHT    0.069400
FVAR       0.37471
C10   1    0.769769    0.282840    0.555282    11.00000    0.10746    0.14473 =
         0.05142   -0.02190    0.00163    0.01712
AFIX  33
H102  2    0.663313    0.243662    0.525556    11.00000   -1.50000
H101  2    0.923904    0.227069    0.556798    11.00000   -1.50000
H103  2    0.807313    0.384800    0.547186    11.00000   -1.50000
AFIX   0
C9    1    0.636492    0.271875    0.612059    11.00000    0.05704    0.07251 =
         0.04853   -0.01151   -0.00781    0.01034
AFIX  23
H9A   2    0.654925    0.171821    0.626709    11.00000   -1.20000
H9B   2    0.457901    0.289904    0.606153    11.00000   -1.20000
AFIX   0
C11   1    0.660680    0.538142    0.643551    11.00000    0.08736    0.06007 =
         0.05319    0.01458    0.00454   -0.00038
AFIX  33
H11A  2    0.724567    0.603165    0.672785    11.00000   -1.50000
H11B  2    0.480025    0.545364    0.642201    11.00000   -1.50000
H11C  2    0.729748    0.566054    0.606977    11.00000   -1.50000
AFIX   0
C8    1    0.735491    0.381056    0.657179    11.00000    0.02657    0.05688 =
         0.04135    0.00061    0.00102    0.00317
AFIX  13
H8    2    0.920153    0.376956    0.655482    11.00000   -1.20000
AFIX   0
C6    1    0.658513    0.329891    0.717880    11.00000    0.02007    0.03293 =
         0.03793   -0.00348   -0.00063   -0.00002
AFIX   3
H61   2    0.716547    0.221031    0.720980    11.00000   -1.20000
AFIX   0
C7    1    0.372923    0.337367    0.727856    11.00000    0.02095    0.03507 =
         0.04141    0.00285   -0.00203    0.00179
O3    4    0.247488    0.224533    0.717599    11.00000    0.02576    0.03661 =
         0.07919    0.00157   -0.01053   -0.00462
O2    4    0.287754    0.458142    0.745391    11.00000    0.01760    0.04424 =
         0.07652   -0.01503    0.00482    0.00059
AFIX  83
H21   2    0.136099    0.449927    0.751637    11.00000   -1.50000
AFIX   0
N5    3    0.786377    0.421021    0.762551    11.00000    0.02052    0.03062 =
         0.03508    0.00096    0.00014    0.00045
AFIX   3
H51   2    0.709805    0.519488    0.764746    11.00000   -1.20000
AFIX   0
C4    1    0.769271    0.351389    0.820317    11.00000    0.03262    0.04419 =
         0.03914    0.00800   -0.00095   -0.00606
AFIX  23
H41   2    0.835851    0.251376    0.818433    11.00000   -1.20000
H42   2    0.593513    0.345213    0.831723    11.00000   -1.20000
AFIX   0
C3    1    0.913773    0.438239    0.864739    11.00000    0.03591    0.05282 =
         0.04234    0.00588   -0.00397   -0.00857
AFIX  23
H31   2    0.854101    0.539849    0.865345    11.00000   -1.20000
H32   2    1.091616    0.439215    0.854868    11.00000   -1.20000
AFIX   0
C2    1    0.878875    0.369089    0.923599    11.00000    0.03427    0.05681 =
         0.04120    0.00291   -0.00043   -0.00054
O1    4    0.666949    0.338590    0.941176    11.00000    0.03839    0.10436 =
         0.04928    0.01910    0.00223   -0.00719
N1    3    1.085233    0.344308    0.953705    11.00000    0.04124    0.08651 =
         0.04364    0.01553   -0.00237    0.00164
AFIX  93
H1A   2    1.074845    0.305047    0.987300    11.00000   -1.20000
H1B   2    1.230298    0.367395    0.939758    11.00000   -1.20000
HKLF 4
REM  fe057_0m in P2(1)2(1)2(1)
REM R1 =  0.0430 for   1124 Fo > 4sig(Fo)  and  0.0582 for all   1516 data
REM    127 parameters refined using      0 restraints
END
WGHT      0.0692      0.0000
REM Highest difference peak  0.420,  deepest hole -0.265,  1-sigma level  0.043
Q1    1   0.9561  0.4257  0.7539  11.00000  0.05    0.42
Q2    1   0.6428  0.3650  0.5467  11.00000  0.05    0.16
Q3    1   0.6790  0.4728  0.5268  11.00000  0.05    0.16
Q4    1   0.7102  0.1659  0.5297  11.00000  0.05    0.14
Q5    1   1.0553  0.3607  0.5394  11.00000  0.05    0.13
Q6    1   0.6115  0.5428  0.9570  11.00000  0.05    0.13
Q7    1   1.0672  0.5235  0.8467  11.00000  0.05    0.12
Q8    1   0.7618  0.5837  0.5314  11.00000  0.05    0.12
Q9    1   0.5229  0.3060  0.8183  11.00000  0.05    0.11
Q10   1   1.4118  0.4684  0.9012  11.00000  0.05    0.11
Q11   1   0.5462  0.5762  0.5993  11.00000  0.05    0.10
Q12   1   0.6376  0.6047  0.7395  11.00000  0.05    0.10
Q13   1   0.7861  0.3914  0.7866  11.00000  0.05    0.10
Q14   1   0.7402  0.3807  0.7391  11.00000  0.05    0.10
Q15   1   1.0103  0.4302  0.5318  11.00000  0.05    0.10
Q16   1   0.5683  0.5409  0.8794  11.00000  0.05    0.10
Q17   1   0.3805  0.2624  0.6164  11.00000  0.05    0.10
Q18   1   0.7953  0.4811  0.7683  11.00000  0.05    0.10
Q19   1   0.7057  0.3534  0.9818  11.00000  0.05    0.10
Q20   1   0.9036  0.1959  0.8867  11.00000  0.05    0.10
;
data_global
_journal_date_recd_electronic     2012-11-27
_journal_date_accepted     2012-12-20
_journal_name_full     'Acta Crystallographica, Section E'
_journal_year     2013
_journal_volume     69
_journal_issue      2
_journal_page_first     o172
_journal_page_last     o173
_journal_paper_category     QO
_journal_paper_doi     10.1107/S160053681205146X
_journal_coeditor_code     BG2493
_publ_contact_author_name     'Franziska Emmerling'
_publ_contact_author_address
;
Federal Institute for Materials Research and Testing (BAM),
Richard-Willstaetter-Strasse 11,
D-12489 Berlin-Adlershof, Germany
;
_publ_contact_author_email     'franziska.emmerling@bam.de'
_publ_contact_author_fax     '+4930 81041137'
_publ_contact_author_phone     '+4930 81041133'
_publ_section_title
;
<i>N</i>-(\b-Carboxyethyl)-\a-isoleucine
;
loop_
    _publ_author_name
    _publ_author_footnote
    _publ_author_address
    'Nehls, Irene' .
;
Federal Institute for Materials Research and Testing (BAM),
Richard-Willstaetter-Strasse 11,
D-12489 Berlin, Germany
;
    'Hanebeck, Olaf' .
;
SGS Institut Fresenius GmbH,
Tegeler Weg 33,
D-10589 Berlin, Germany
;
    'Becker, Roland' .
;
Federal Institute for Materials Research and Testing (BAM),
Richard-Willstaetter-Strasse 11,
D-12489 Berlin, Germany
;
    'Emmerling, Franziska' .
;
Federal Institute for Materials Research and Testing (BAM),
Richard-Willstaetter-Strasse 11,
D-12489 Berlin, Germany
;
