# Supplementary material for: N-(β-Carb­oxy­eth­yl)-α-isoleucine
Source: Acta Crystallogr Sect E Struct Rep Online. 2013 Jan 4;69(Pt 2):o172–3. doi: 10.1107/S160053681205146X (PMC3569235; doi:10.1107/S160053681205146X)
Supplement: Supplementary file 2 [file e-69-0o172-Isup2.hkl]

# 
# h,k,l, Fc-squared, Fo-squared, sigma(Fo-squared) and status flag 
# 
data_I
_shelx_title ' fe057_0m in P2(1)2(1)2(1)' 
_shelx_refln_list_code          4 
_shelx_F_calc_maximum      121.11 
_exptl_crystal_F_000       440.00 
_reflns_d_resolution_high  0.7685 
 
loop_ 
 _symmetry_equiv_pos_as_xyz 
 'x, y, z' 
 '-x+1/2, -y, z+1/2' 
 'x+1/2, -y+1/2, -z' 
 '-x, y+1/2, -z+1/2' 
 
_cell_length_a     5.2989 
_cell_length_b     9.0238 
_cell_length_c    23.2683 
_cell_angle_alpha  90.000 
_cell_angle_beta   90.000 
_cell_angle_gamma  90.000 
 
_shelx_F_squared_multiplier     1.000 
 
loop_ 
 _refln_index_h 
 _refln_index_k 
 _refln_index_l 
 _refln_F_squared_calc 
 _refln_F_squared_meas 
 _refln_F_squared_sigma 
 _refln_observed_status 
   2   0   0    11831.21    10734.50     63.32 o 
   4   0   0        0.00       -1.00      3.42 o 
   6   0   0       68.17       70.79     11.25 o 
   1   1   0     5620.45     5816.50    181.40 o 
   2   1   0      226.61      246.32      9.56 o 
   3   1   0       66.45       58.00      3.59 o 
   4   1   0        4.98        6.63      2.23 o 
   5   1   0        0.03       -1.61      2.69 o 
   6   1   0        0.61        1.93      4.03 o 
   0   2   0     1676.44     1545.63     18.23 o 
   1   2   0      354.56      364.75     17.53 o 
   2   2   0       96.20      125.69      5.27 o 
   3   2   0      145.74      175.47      5.83 o 
   4   2   0       16.36       25.43      3.33 o 
   5   2   0       38.12       45.35      4.73 o 
   6   2   0        0.57       -0.93      3.00 o 
   1   3   0     2854.20     3046.34    113.20 o 
   2   3   0     1033.58     1122.81     40.36 o 
   3   3   0      949.17      984.71     26.40 o 
   4   3   0       82.95       71.41      4.84 o 
   5   3   0        2.35        0.67      2.85 o 
   6   3   0       16.53       13.14      4.19 o 
   0   4   0      373.65      425.33     13.46 o 
   1   4   0      594.55      638.97     30.83 o 
   2   4   0       13.27       12.77      2.35 o 
   3   4   0      268.84      263.34      9.04 o 
   4   4   0       62.67       66.47      5.33 o 
   5   4   0        6.77        4.38      3.10 o 
   6   4   0        0.17       -1.57      3.66 o 
   1   5   0        2.71        6.95      2.11 o 
   2   5   0      248.86      300.14     14.05 o 
   3   5   0        5.75        4.49      2.44 o 
   4   5   0       65.22       59.49      5.38 o 
   5   5   0       15.84       16.07      4.01 o 
   6   5   0       63.60       60.62     12.04 o 
   0   6   0       33.82       30.34      5.91 o 
   1   6   0        2.75        2.56      2.44 o 
   2   6   0       24.76       29.92      3.79 o 
   3   6   0       11.65       12.55      3.22 o 
   4   6   0      145.53      158.50     12.16 o 
   5   6   0        4.06        1.79      3.54 o 
   1   7   0       52.85       49.84      8.87 o 
   2   7   0        5.86        4.76      2.68 o 
   3   7   0        0.62        5.30      3.08 o 
   4   7   0        4.70        5.63      3.54 o 
   5   7   0        9.57        9.33      4.39 o 
   0   8   0       27.84       25.14      7.05 o 
   1   8   0        3.80        5.61      3.73 o 
   2   8   0        0.02        1.54      3.54 o 
   3   8   0       37.10       33.34      4.96 o 
   4   8   0        5.55        8.23      4.14 o 
   5   8   0       12.25       14.15      5.19 o 
   1   9   0       32.69       38.74      6.32 o 
   2   9   0        2.81       -0.52      3.93 o 
   3   9   0       12.85       14.69      5.18 o 
   4   9   0        0.49        1.97      4.03 o 
   0  10   0      113.66      119.44     13.46 o 
   1  10   0        1.48        2.28      4.42 o 
   2  10   0        6.11       11.61      5.20 o 
   3  10   0        2.46        3.04      4.89 o 
   1  11   0        2.41        5.45      5.56 o 
   2  11   0        0.68       -1.57      5.02 o 
   1   0   1      370.84      338.63      5.53 o 
   2   0   1        9.49        6.53      1.99 o 
   3   0   1      662.07      685.63     20.01 o 
   4   0   1        3.36        7.80      2.94 o 
   5   0   1       23.42       22.37      3.69 o 
   6   0   1        2.93        6.17      4.58 o 
   0   1   1      202.29      213.40      7.54 o 
   1   1   1     2334.59     2247.17     32.69 o 
   2   1   1      379.25      432.32     17.32 o 
   3   1   1       24.09       30.90      2.27 o 
   4   1   1      120.95      118.04      7.07 o 
   5   1   1       51.30       46.59      3.33 o 
   6   1   1       39.69       38.42      4.07 o 
   0   2   1    14668.36    13798.91    605.78 o 
   1   2   1      402.10      415.29      6.26 o 
   2   2   1     1185.45     1181.91     17.55 o 
   3   2   1       20.07       23.45      1.86 o 
   4   2   1        8.18        5.41      1.49 o 
   5   2   1       93.27       87.28      4.13 o 
   6   2   1        4.56        4.34      2.74 o 
   0   3   1     2837.37     2570.85     55.02 o 
   1   3   1      324.59      375.67     10.15 o 
   2   3   1       55.86       77.79      2.75 o 
   3   3   1      167.56      150.70      3.66 o 
   4   3   1       84.83       79.19      3.59 o 
   5   3   1      140.43      149.22      7.03 o 
   6   3   1       30.90       29.38      4.13 o 
   0   4   1       14.64       18.89      3.03 o 
   1   4   1      100.21      110.53      3.37 o 
   2   4   1      318.39      299.28      9.84 o 
   3   4   1       34.11       42.12      2.81 o 
   4   4   1      325.74      341.61     12.06 o 
   5   4   1       15.07       15.13      2.66 o 
   6   4   1       67.75       74.72      5.82 o 
   0   5   1      368.39      295.90     15.10 o 
   1   5   1      793.54      779.64     23.54 o 
   2   5   1       89.88      102.51      4.24 o 
   3   5   1      396.39      416.00     10.78 o 
   4   5   1       12.31       13.42      2.41 o 
   5   5   1       17.97       17.93      2.99 o 
   6   5   1        0.73        0.66      3.05 o 
   0   6   1       72.13       67.24      6.55 o 
   1   6   1      134.86      149.94      4.80 o 
   2   6   1      126.93      134.96      4.49 o 
   3   6   1      136.42      127.79      4.92 o 
   4   6   1       18.30       16.40      2.71 o 
   5   6   1        8.10        8.92      2.77 o 
   0   7   1       78.84       64.12      6.19 o 
   1   7   1       91.95       91.05      4.81 o 
   2   7   1        9.24       11.52      2.28 o 
   3   7   1        4.14        7.94      2.34 o 
   4   7   1        8.58       10.08      2.62 o 
   5   7   1        3.07        5.56      2.90 o 
   0   8   1      199.64      203.46     12.78 o 
   1   8   1       47.82       43.28      4.18 o 
   2   8   1       59.63       67.38      4.60 o 
   3   8   1       16.83       16.30      2.88 o 
   4   8   1        1.24        4.72      2.71 o 
   5   8   1        0.55       -0.93      3.23 o 
   0   9   1        9.81        9.02      4.08 o 
   1   9   1       35.78       35.97      4.37 o 
   2   9   1        7.29        7.95      3.22 o 
   3   9   1        4.43        2.21      2.83 o 
   4   9   1        2.17        2.64      2.91 o 
   0  10   1       84.61       77.23     13.50 o 
   1  10   1        4.00        5.29      3.38 o 
   2  10   1       19.00       11.08      3.79 o 
   3  10   1        9.78       11.37      3.94 o 
   0  11   1        3.38       -2.08      4.38 o 
   1  11   1       15.86       12.52      4.19 o 
   2  11   1        1.54        1.01      3.49 o 
   0   0   2     7266.79     6864.63    150.60 o 
   1   0   2      110.15       84.02      2.97 o 
   2   0   2     4529.05     4051.23     26.40 o 
   3   0   2        8.48        9.99      2.56 o 
   4   0   2      473.88      444.41     16.84 o 
   5   0   2        1.84        1.92      2.39 o 
   6   0   2       18.51       18.53      3.76 o 
   0   1   2      253.17      221.48     14.47 o 
   1   1   2     1156.18     1079.82     24.13 o 
   2   1   2      705.79      742.88     14.93 o 
   3   1   2       90.41       97.37      3.37 o 
   4   1   2       44.14       44.10      3.05 o 
   5   1   2       54.94       63.59      3.43 o 
   6   1   2       12.34        9.98      2.93 o 
   0   2   2     1257.82     1020.59     43.26 o 
   1   2   2      603.51      543.12     11.85 o 
   2   2   2       59.01       50.64      1.89 o 
   3   2   2      169.56      160.19      4.40 o 
   4   2   2        2.58        6.02      1.52 o 
   5   2   2       70.49       70.37      3.90 o 
   6   2   2        2.86        3.18      2.67 o 
   0   3   2      642.59      566.48     20.58 o 
   1   3   2      321.44      338.19      6.51 o 
   2   3   2      187.16      242.01      5.43 o 
   3   3   2      173.39      178.13      3.99 o 
   4   3   2      116.20      111.43      4.07 o 
   5   3   2      101.16      101.69      4.49 o 
   6   3   2       61.69       66.33      5.72 o 
   0   4   2      184.35      171.47      6.39 o 
   1   4   2      319.82      317.67     11.11 o 
   2   4   2       37.30       44.57      1.90 o 
   3   4   2       85.10       82.39      3.39 o 
   4   4   2       36.18       39.03      3.06 o 
   5   4   2       69.82       66.39      4.28 o 
   6   4   2        4.12        5.86      3.39 o 
   0   5   2       26.30       29.63      3.74 o 
   1   5   2       36.48       42.12      2.03 o 
   2   5   2       30.01       34.79      2.52 o 
   3   5   2       31.62       31.11      2.69 o 
   4   5   2      127.65      120.35      4.86 o 
   5   5   2        3.55        5.16      2.46 o 
   6   5   2       33.88       34.46      5.07 o 
   0   6   2       63.08       73.45      7.62 o 
   1   6   2       23.24       19.38      1.84 o 
   2   6   2       38.01       47.46      3.15 o 
   3   6   2       12.23       14.43      2.31 o 
   4   6   2       83.71       88.44      4.88 o 
   5   6   2       29.47       26.85      3.45 o 
   0   7   2        5.84        8.32      3.36 o 
   1   7   2       54.66       50.34      4.07 o 
   2   7   2       34.01       36.12      3.38 o 
   3   7   2        9.90        8.17      2.33 o 
   4   7   2        8.66        9.30      2.75 o 
   5   7   2        1.03        0.94      2.98 o 
   0   8   2       72.74       68.21      9.58 o 
   1   8   2       48.12       51.66      4.56 o 
   2   8   2       24.43       21.76      3.20 o 
   3   8   2       48.44       50.43      3.95 o 
   4   8   2        9.21        7.48      2.86 o 
   5   8   2        5.22        3.20      3.45 o 
   0   9   2        9.19        6.92      4.23 o 
   1   9   2       16.93       17.93      3.67 o 
   2   9   2        0.61        0.44      2.76 o 
   3   9   2       15.08       14.45      3.41 o 
   4   9   2        0.56       -0.58      3.01 o 
   0  10   2       21.25       13.81      5.70 o 
   1  10   2        6.56        4.13      3.24 o 
   2  10   2        7.38        8.13      3.55 o 
   3  10   2        0.38        0.48      3.29 o 
   0  11   2        3.04        2.59      4.91 o 
   1  11   2        7.25        9.03      3.89 o 
   2  11   2        4.88        7.13      4.03 o 
   1   0   3     1082.00      784.72     72.97 o 
   2   0   3     2477.10     2349.67     19.91 o 
   3   0   3       11.02       11.35      2.64 o 
   4   0   3       88.13       85.73      7.23 o 
   5   0   3       98.69       93.27      6.00 o 
   6   0   3       17.75       21.54      4.64 o 
   0   1   3     1642.15     1701.98     38.52 o 
   1   1   3     4135.00     3899.65    118.24 o 
   2   1   3      364.43      459.26      8.46 o 
   3   1   3      339.91      354.21      8.04 o 
   4   1   3      270.11      260.80      6.64 o 
   5   1   3       18.64       23.58      2.46 o 
   6   1   3       78.99       69.06      4.95 o 
   0   2   3      211.97      213.27      5.99 o 
   1   2   3      110.67       92.22      2.06 o 
   2   2   3      251.68      253.10      6.34 o 
   3   2   3      105.95      120.53      3.16 o 
   4   2   3       62.50       70.51      3.00 o 
   5   2   3       26.59       22.54      2.73 o 
   6   2   3       11.41       10.82      3.46 o 
   0   3   3      675.35      726.66     37.44 o 
   1   3   3      515.75      538.88     11.77 o 
   2   3   3       93.95       78.63      2.34 o 
   3   3   3      303.02      315.89      8.50 o 
   4   3   3       40.43       37.89      2.57 o 
   5   3   3       50.47       65.25      3.98 o 
   6   3   3       18.00       18.11      3.89 o 
   0   4   3     2002.90     2018.80     94.66 o 
   1   4   3      396.95      399.15      7.90 o 
   2   4   3      804.45      798.35     17.20 o 
   3   4   3        4.37        4.39      1.30 o 
   4   4   3      180.29      198.09      5.48 o 
   5   4   3      103.65      109.74      4.85 o 
   6   4   3       27.79       25.17      4.38 o 
   0   5   3      442.34      397.01     16.39 o 
   1   5   3      115.62       94.78      2.42 o 
   2   5   3       72.34       74.06      2.47 o 
   3   5   3       73.08       84.71      5.44 o 
   4   5   3      110.13      110.68      4.55 o 
   5   5   3       50.24       59.36      4.29 o 
   6   5   3       13.82       19.01      4.42 o 
   0   6   3       48.41       53.37      4.93 o 
   1   6   3      104.26      118.92      4.00 o 
   2   6   3        4.59        2.67      1.67 o 
   3   6   3       93.81       88.58      4.15 o 
   4   6   3       13.16       12.85      2.60 o 
   5   6   3        0.80        0.83      2.71 o 
   0   7   3       17.84       11.62      3.72 o 
   1   7   3       20.94       16.83      2.57 o 
   2   7   3       13.92       14.78      2.62 o 
   3   7   3       15.72       17.15      2.70 o 
   4   7   3       43.45       46.48      4.37 o 
   5   7   3        9.58        8.00      3.39 o 
   0   8   3      146.42      143.58     13.21 o 
   1   8   3       70.96       68.29      4.95 o 
   2   8   3       60.55       60.86      4.69 o 
   3   8   3        8.36       11.33      2.95 o 
   4   8   3        0.61       -1.06      2.38 o 
   0   9   3        0.69        5.69      4.10 o 
   1   9   3       77.01       76.70      5.70 o 
   2   9   3        6.04        6.23      3.17 o 
   3   9   3       19.51       22.73      3.75 o 
   4   9   3        1.27       -2.14      2.98 o 
   0  10   3       97.64       87.97      8.94 o 
   1  10   3       18.10       16.60      4.00 o 
   2  10   3       37.55       26.19      4.42 o 
   3  10   3        8.53        8.09      3.96 o 
   0  11   3        2.94        0.46      4.73 o 
   1  11   3        7.70       10.04      4.11 o 
   2  11   3        3.76        2.75      3.89 o 
   0   0   4      815.33      826.27      7.89 o 
   1   0   4      874.06      806.29     18.80 o 
   2   0   4     1803.25     1752.53     61.80 o 
   3   0   4      134.61      136.70      4.83 o 
   4   0   4      168.52      196.99      6.47 o 
   5   0   4      258.71      252.91     14.17 o 
   6   0   4        1.87        1.22      4.31 o 
   0   1   4     1710.54     1594.30     43.01 o 
   1   1   4     1738.30     1383.93     76.99 o 
   2   1   4        7.06        5.73      0.88 o 
   3   1   4      434.87      431.99     11.48 o 
   4   1   4      166.11      172.06      4.53 o 
   5   1   4      105.49      109.51      5.90 o 
   6   1   4        6.09        3.98      3.22 o 
   0   2   4      261.93      257.06      6.98 o 
   1   2   4     1070.65      842.69     85.18 o 
   2   2   4      341.50      341.58     10.10 o 
   3   2   4      137.75      153.07      4.11 o 
   4   2   4      105.46      121.64      3.70 o 
   5   2   4       59.65       62.49      3.78 o 
   6   2   4       52.51       51.84      5.12 o 
   0   3   4     1162.16     1120.15     30.81 o 
   1   3   4      178.42      178.15      2.57 o 
   2   3   4      131.88      119.59      3.45 o 
   3   3   4      119.77      137.46      3.48 o 
   4   3   4      508.24      499.57     13.35 o 
   5   3   4       11.50       12.67      2.42 o 
   6   3   4      101.86      101.28      7.66 o 
   0   4   4        3.49        1.45      1.36 o 
   1   4   4      533.68      522.52     10.50 o 
   2   4   4      337.00      368.43     11.27 o 
   3   4   4       48.05       42.26      2.39 o 
   4   4   4      226.00      222.13      7.63 o 
   5   4   4        5.50        6.49      2.36 o 
   6   4   4       25.88       25.70      4.43 o 
   0   5   4       39.90       42.15      3.72 o 
   1   5   4        1.25        0.90      0.89 o 
   2   5   4       59.31       59.13      2.45 o 
   3   5   4       94.90       92.02      3.84 o 
   4   5   4       97.44       93.06      4.41 o 
   5   5   4       38.04       39.11      4.06 o 
   6   5   4       42.66       37.20      5.24 o 
   0   6   4       32.09       26.31      4.05 o 
   1   6   4       56.55       59.08      2.36 o 
   2   6   4       90.35       91.50      4.19 o 
   3   6   4       21.70       26.75      3.14 o 
   4   6   4      132.75      147.65      6.56 o 
   5   6   4       19.18       17.56      3.52 o 
   0   7   4      352.53      353.41     12.04 o 
   1   7   4       80.79       77.42      4.11 o 
   2   7   4       24.33       24.19      2.96 o 
   3   7   4       87.59       89.07      4.44 o 
   4   7   4        9.83        7.58      2.68 o 
   5   7   4       10.22       12.59      3.63 o 
   0   8   4       59.20       48.92      6.18 o 
   1   8   4       51.53       59.71      4.73 o 
   2   8   4       56.18       44.72      4.04 o 
   3   8   4      112.42      124.01      6.40 o 
   4   8   4        4.07        7.64      3.03 o 
   0   9   4       39.27       44.38      7.80 o 
   1   9   4       21.59       26.64      3.85 o 
   2   9   4        4.28        4.80      2.70 o 
   3   9   4        1.20        2.49      2.77 o 
   4   9   4        6.83        7.38      3.88 o 
   0  10   4        1.69        5.07      4.57 o 
   1  10   4        6.57        6.19      3.36 o 
   2  10   4       16.14       18.77      4.17 o 
   3  10   4        0.71        2.94      3.31 o 
   0  11   4        4.84        2.00      5.01 o 
   1  11   4       27.19       30.59      4.92 o 
   2  11   4        5.17        2.78      3.73 o 
   1   0   5       20.33       18.96      1.23 o 
   2   0   5      260.02      241.57     11.00 o 
   3   0   5      114.08      145.81      6.55 o 
   4   0   5      128.30      132.73      4.76 o 
   5   0   5        9.28        5.94      3.02 o 
   6   0   5       55.48       72.06      8.46 o 
   0   1   5      619.81      639.78     17.22 o 
   1   1   5       32.72       21.99      1.04 o 
   2   1   5      202.67      236.94      6.92 o 
   3   1   5       53.44       54.19      2.39 o 
   4   1   5      263.23      249.02      6.36 o 
   5   1   5      158.13      143.46      6.57 o 
   6   1   5       38.39       39.03      4.77 o 
   0   2   5     4847.64     4860.40    149.97 o 
   1   2   5       76.63       81.70      1.92 o 
   2   2   5      178.66      133.84      4.26 o 
   3   2   5       95.69      107.84      3.75 o 
   4   2   5      231.23      204.24      6.73 o 
   5   2   5       13.76       14.91      2.49 o 
   6   2   5       49.58       50.09      5.33 o 
   0   3   5       18.41       18.26      1.53 o 
   1   3   5      121.87      105.23     11.21 o 
   2   3   5      495.02      510.00     13.57 o 
   3   3   5       96.80       96.94      3.02 o 
   4   3   5      231.34      230.54      9.05 o 
   5   3   5       26.25       21.31      3.56 o 
   6   3   5       43.07       44.54      5.21 o 
   0   4   5        0.15        1.45      1.10 o 
   1   4   5       65.71       61.07      1.92 o 
   2   4   5      453.54      464.48      8.30 o 
   3   4   5       61.55       68.03      2.82 o 
   4   4   5      291.27      317.75      9.64 o 
   5   4   5        1.99        3.65      2.43 o 
   6   4   5       11.40        9.60      4.32 o 
   0   5   5       14.40       18.99      1.90 o 
   1   5   5       13.86       12.71      1.30 o 
   2   5   5       35.96       37.01      2.35 o 
   3   5   5        5.94        7.17      1.91 o 
   4   5   5      172.34      168.85      7.48 o 
   5   5   5        9.67        8.96      2.95 o 
   6   5   5       38.57       41.53      5.33 o 
   0   6   5       82.36       76.46      3.65 o 
   1   6   5       20.16       23.33      1.87 o 
   2   6   5      186.22      170.98      5.40 o 
   3   6   5      176.25      172.44      8.00 o 
   4   6   5       76.92       82.43      4.57 o 
   5   6   5       52.14       58.98      7.72 o 
   0   7   5       45.23       53.08      4.28 o 
   1   7   5       15.79       16.86      2.66 o 
   2   7   5        5.46        8.61      2.33 o 
   3   7   5       11.08       10.48      2.72 o 
   4   7   5       70.39       77.11      4.77 o 
   5   7   5        0.99        1.64      3.06 o 
   0   8   5      196.66      209.90     13.50 o 
   1   8   5       30.32       30.98      3.76 o 
   2   8   5       16.33       16.71      3.05 o 
   3   8   5       32.67       34.42      3.89 o 
   4   8   5       16.16       18.34      3.98 o 
   0   9   5        3.30        3.79      3.99 o 
   1   9   5       70.33       61.84      5.70 o 
   2   9   5        3.95        4.85      2.71 o 
   3   9   5       65.34       67.76      7.58 o 
   4   9   5        1.58        3.31      3.67 o 
   0  10   5       34.52       28.24      6.25 o 
   1  10   5        8.23        6.79      3.42 o 
   2  10   5       29.54       27.21      4.49 o 
   3  10   5       12.58       12.28      3.67 o 
   0  11   5        0.03       -0.31      4.78 o 
   1  11   5        6.14        4.73      3.65 o 
   2  11   5        6.68        7.97      4.00 o 
   0   0   6     4605.39     4467.40     77.27 o 
   1   0   6     2187.49     2056.13     53.45 o 
   2   0   6      754.49      648.19     21.41 o 
   3   0   6      706.25      731.82     23.46 o 
   4   0   6       58.12       48.27      3.27 o 
   5   0   6        0.68       -1.36      2.62 o 
   6   0   6       23.17       22.60      6.02 o 
   0   1   6      675.00      629.48     16.51 o 
   1   1   6      571.12      485.99      5.76 o 
   2   1   6      200.09      188.34     14.25 o 
   3   1   6       71.86       92.77      2.74 o 
   4   1   6       35.25       40.71      2.48 o 
   5   1   6       46.78       39.10      3.28 o 
   6   1   6        1.08       -0.16      3.06 o 
   0   2   6      197.29      213.79      4.18 o 
   1   2   6      120.86      105.88      8.14 o 
   2   2   6      372.85      361.32      7.30 o 
   3   2   6       45.72       50.80      2.33 o 
   4   2   6      149.80      152.37      4.08 o 
   5   2   6        5.99        2.53      2.06 o 
   6   2   6        7.14        7.69      3.52 o 
   0   3   6      587.31      554.83     14.54 o 
   1   3   6      196.32      181.75      2.82 o 
   2   3   6      175.13      221.11      6.90 o 
   3   3   6       58.99       61.59      2.58 o 
   4   3   6      162.56      149.53      4.19 o 
   5   3   6       41.94       46.52      4.60 o 
   6   3   6       74.57       80.43      6.53 o 
   0   4   6       75.90       86.99      3.11 o 
   1   4   6       34.84       32.67      3.80 o 
   2   4   6      319.77      333.19      6.55 o 
   3   4   6       43.37       40.90      2.43 o 
   4   4   6      238.27      250.15      8.66 o 
   5   4   6        6.74        5.24      2.99 o 
   6   4   6       22.70       21.21      4.49 o 
   0   5   6        6.89        6.52      1.55 o 
   1   5   6      193.52      185.85      4.35 o 
   2   5   6        7.70        4.86      1.47 o 
   3   5   6       13.10       15.55      2.27 o 
   4   5   6       78.22       72.76      4.57 o 
   5   5   6       57.80       51.06      5.10 o 
   6   5   6       69.32       67.99      6.50 o 
   0   6   6        0.14        0.01      1.36 o 
   1   6   6       86.71       83.42      2.65 o 
   2   6   6       61.57       66.01      3.82 o 
   3   6   6       67.11       65.54      4.11 o 
   4   6   6       84.76       92.45      7.16 o 
   5   6   6        4.76        3.84      2.92 o 
   0   7   6        8.88        9.68      2.73 o 
   1   7   6      121.17      126.89      4.84 o 
   2   7   6       53.11       52.64      3.93 o 
   3   7   6      104.63      109.72      5.19 o 
   4   7   6        4.86        2.31      3.02 o 
   5   7   6       14.17       14.66      3.86 o 
   0   8   6       40.38       36.75      5.79 o 
   1   8   6       30.81       29.64      3.00 o 
   2   8   6       63.00       56.80      4.42 o 
   3   8   6       52.99       59.04      4.80 o 
   4   8   6       28.62       31.14      4.78 o 
   0   9   6       93.01       83.62      8.14 o 
   1   9   6       24.57       31.84      4.21 o 
   2   9   6       11.79        9.65      2.98 o 
   3   9   6        1.21        1.95      2.83 o 
   4   9   6        5.33        4.04      3.72 o 
   0  10   6        1.43        2.62      4.48 o 
   1  10   6        2.66        2.85      2.98 o 
   2  10   6        0.29        2.39      3.31 o 
   3  10   6        0.71        1.62      3.29 o 
   0  11   6       20.81       22.72      6.54 o 
   1  11   6       15.67       17.60      4.31 o 
   1   0   7      583.75      520.03     18.74 o 
   2   0   7      610.75      519.37     15.36 o 
   3   0   7       43.70       45.37      2.30 o 
   4   0   7        0.61        0.65      2.11 o 
   5   0   7        4.19        9.44      4.32 o 
   6   0   7        0.11        0.87      4.73 o 
   0   1   7      305.54      278.19      5.86 o 
   1   1   7      476.30      467.71      7.45 o 
   2   1   7      750.90      867.07     22.99 o 
   3   1   7      341.38      386.57     10.23 o 
   4   1   7       78.46       73.76      3.02 o 
   5   1   7        8.86        9.06      2.99 o 
   6   1   7       27.92       22.99      4.33 o 
   0   2   7      164.82      171.83      5.61 o 
   1   2   7      504.31      449.52     20.14 o 
   2   2   7       19.02       18.49      3.01 o 
   3   2   7       16.40       18.45      1.78 o 
   4   2   7       15.61       15.85      1.79 o 
   5   2   7       34.66       29.99      3.12 o 
   6   2   7       11.84        8.31      3.62 o 
   0   3   7      559.78      555.15     19.38 o 
   1   3   7      564.04      541.30      6.47 o 
   2   3   7      710.05      676.33     14.36 o 
   3   3   7       62.43       69.76      2.61 o 
   4   3   7      174.33      174.14      5.28 o 
   5   3   7       70.46       69.63      4.87 o 
   6   3   7       35.03       43.17      5.35 o 
   0   4   7     1088.04     1069.46     35.92 o 
   1   4   7       40.74       52.74      1.85 o 
   2   4   7      348.62      310.95      5.10 o 
   3   4   7      253.00      267.54      8.31 o 
   4   4   7       86.46       91.10      4.59 o 
   5   4   7       39.90       40.14      4.17 o 
   6   4   7       14.30       17.22      4.42 o 
   0   5   7      670.44      657.77     26.70 o 
   1   5   7       29.46       34.48      3.63 o 
   2   5   7       68.65       77.88      3.77 o 
   3   5   7        3.36        4.47      1.92 o 
   4   5   7       27.03       26.23      3.29 o 
   5   5   7        2.72        4.06      2.77 o 
   6   5   7       34.94       30.10      5.23 o 
   0   6   7      368.61      368.95     13.56 o 
   1   6   7      315.91      313.47      6.61 o 
   2   6   7       94.46       94.54      4.28 o 
   3   6   7       19.01       13.21      2.53 o 
   4   6   7       18.77       16.92      3.48 o 
   5   6   7        6.40        3.75      3.48 o 
   0   7   7      175.47      159.41      6.67 o 
   1   7   7      118.81      116.04      3.87 o 
   2   7   7       13.91       13.29      2.59 o 
   3   7   7       12.66       12.54      2.85 o 
   4   7   7       40.93       41.59      6.87 o 
   5   7   7       25.09       23.24      4.17 o 
   0   8   7       10.09       12.11      4.05 o 
   1   8   7        5.25        8.73      2.26 o 
   2   8   7        9.85       11.27      2.56 o 
   3   8   7        3.89        2.48      2.60 o 
   4   8   7       12.76       11.53      3.70 o 
   0   9   7        0.63        0.53      3.79 o 
   1   9   7       66.18       75.03      6.49 o 
   2   9   7       29.78       30.27      3.55 o 
   3   9   7       43.84       46.38      4.64 o 
   4   9   7        4.86        4.06      3.49 o 
   0  10   7       11.01       11.29      4.84 o 
   1  10   7        3.94        5.64      3.41 o 
   2  10   7       12.69       13.50      4.04 o 
   3  10   7       17.41       12.25      3.77 o 
   0  11   7        4.72        4.53      5.48 o 
   1  11   7        3.00        3.49      3.82 o 
   0   0   8       25.39       33.19      3.56 o 
   1   0   8     2686.39     2752.19     50.61 o 
   2   0   8        0.07       -0.10      0.95 o 
   3   0   8      173.11      169.66      6.58 o 
   4   0   8        2.56        1.11      2.07 o 
   5   0   8      124.65      114.76      8.69 o 
   6   0   8        0.76        1.71      4.81 o 
   0   1   8        7.02        7.48      1.28 o 
   1   1   8      503.75      451.34      5.95 o 
   2   1   8      290.15      329.23      6.22 o 
   3   1   8      393.01      394.33      9.68 o 
   4   1   8       82.60       81.56      3.53 o 
   5   1   8        4.69        5.63      2.94 o 
   6   1   8        4.85        5.54      3.50 o 
   0   2   8     3301.49     3374.25     64.99 o 
   1   2   8        6.88        7.01      0.75 o 
   2   2   8      905.63      843.64     17.39 o 
   3   2   8        0.69        0.36      0.91 o 
   4   2   8       51.52       56.10      3.39 o 
   5   2   8       48.94       49.91      4.25 o 
   6   2   8        5.99        5.65      3.41 o 
   0   3   8      346.63      348.65     12.08 o 
   1   3   8      577.30      599.50      6.15 o 
   2   3   8      396.67      415.88      6.74 o 
   3   3   8       22.44       20.39      1.55 o 
   4   3   8      226.64      230.85      7.48 o 
   5   3   8       27.84       32.97      4.64 o 
   6   3   8       60.18       67.01      6.25 o 
   0   4   8      873.97      898.08     28.07 o 
   1   4   8      133.67      157.53      3.17 o 
   2   4   8       54.02       57.52      2.41 o 
   3   4   8      109.13      110.43      3.56 o 
   4   4   8       20.35       19.48      2.63 o 
   5   4   8       22.84       19.09      3.41 o 
   6   4   8        0.49        2.03      3.61 o 
   0   5   8      111.98      126.07      4.36 o 
   1   5   8       79.16       77.59      2.38 o 
   2   5   8        4.34        4.90      1.40 o 
   3   5   8       47.88       41.22      3.11 o 
   4   5   8       31.78       32.84      3.26 o 
   5   5   8       24.17       19.03      3.65 o 
   0   6   8      338.98      345.24     11.11 o 
   1   6   8       70.16       62.92      4.85 o 
   2   6   8       32.72       26.25      2.68 o 
   3   6   8      137.04      137.49      5.26 o 
   4   6   8       15.29       12.35      3.06 o 
   5   6   8       28.33       25.46      4.09 o 
   0   7   8      132.08      125.85      5.00 o 
   1   7   8      117.26      128.20      3.82 o 
   2   7   8      170.40      166.68      6.17 o 
   3   7   8       43.92       39.67      3.94 o 
   4   7   8       14.96       13.26      3.37 o 
   5   7   8        3.98        1.43      3.17 o 
   0   8   8      101.14      101.64      6.08 o 
   1   8   8       12.25       10.70      2.44 o 
   2   8   8       14.37       11.29      2.62 o 
   3   8   8        2.68        1.44      2.61 o 
   4   8   8        1.03        3.69      3.06 o 
   0   9   8      137.42      143.57      9.57 o 
   1   9   8        9.44       10.19      3.26 o 
   2   9   8       24.98       24.60      3.40 o 
   3   9   8        7.65        8.83      3.35 o 
   4   9   8        0.04        2.35      3.42 o 
   0  10   8        0.76       -2.07      4.09 o 
   1  10   8        3.85        4.99      3.31 o 
   2  10   8        0.39       -0.31      2.93 o 
   3  10   8        9.46       10.41      3.84 o 
   0  11   8       10.03       12.50      5.87 o 
   1  11   8       11.55        8.72      4.05 o 
   1   0   9        8.53       13.94      2.11 o 
   2   0   9      824.09      849.31     32.23 o 
   3   0   9      100.36      118.39      5.62 o 
   4   0   9       33.90       28.56      5.03 o 
   5   0   9       18.20       25.03      5.58 o 
   6   0   9        1.15        0.00      5.16 o 
   0   1   9     4893.70     4752.29     65.16 o 
   1   1   9      184.21      170.79      3.11 o 
   2   1   9      168.85      173.87      4.29 o 
   3   1   9      189.82      196.94      5.81 o 
   4   1   9      173.01      164.76      5.36 o 
   5   1   9       34.87       37.54      4.57 o 
   6   1   9       33.85       36.57      5.02 o 
   0   2   9      285.74      300.45      5.06 o 
   1   2   9        3.43        3.48      0.71 o 
   2   2   9      239.88      218.43      4.82 o 
   3   2   9       32.40       39.56      2.37 o 
   4   2   9       65.35       67.01      4.00 o 
   5   2   9       79.52       71.96      4.96 o 
   6   2   9       18.29       21.13      4.33 o 
   0   3   9      375.85      433.06     11.05 o 
   1   3   9      133.33      131.47      3.50 o 
   2   3   9      197.29      194.94      3.84 o 
   3   3   9      197.03      185.84      5.73 o 
   4   3   9       40.78       43.99      3.28 o 
   5   3   9        5.88        6.44      3.04 o 
   6   3   9       20.08       15.43      4.31 o 
   0   4   9      463.57      547.76     13.53 o 
   1   4   9      432.90      449.22      5.24 o 
   2   4   9      126.53      107.20      8.84 o 
   3   4   9      141.74      135.20      4.13 o 
   4   4   9       17.15       22.35      2.76 o 
   5   4   9        9.04       10.51      3.44 o 
   6   4   9        6.25        3.54      3.59 o 
   0   5   9      323.91      347.70     15.63 o 
   1   5   9       53.66       62.19      2.27 o 
   2   5   9        1.61        1.83      1.29 o 
   3   5   9      115.89      123.68      5.14 o 
   4   5   9       82.05       80.47      4.96 o 
   5   5   9        0.01       -1.21      2.95 o 
   0   6   9       82.50       70.93      3.50 o 
   1   6   9       33.48       33.85      2.06 o 
   2   6   9       19.54       16.43      2.19 o 
   3   6   9       12.85       10.86      2.67 o 
   4   6   9        2.09        3.35      2.60 o 
   5   6   9        4.01        4.62      3.59 o 
   0   7   9      150.79      153.42      7.22 o 
   1   7   9      144.05      137.64      4.21 o 
   2   7   9       72.59       82.35      4.19 o 
   3   7   9       34.87       36.62      3.88 o 
   4   7   9        5.55        4.12      2.88 o 
   5   7   9        4.84        5.71      4.07 o 
   0   8   9       24.84       23.24      4.03 o 
   1   8   9       16.28       16.66      2.68 o 
   2   8   9       20.66       20.32      2.92 o 
   3   8   9       12.58        9.25      3.05 o 
   4   8   9        9.86        6.41      3.23 o 
   0   9   9       50.41       52.40      7.48 o 
   1   9   9       71.33       71.64      6.47 o 
   2   9   9       27.27       21.94      3.35 o 
   3   9   9       17.74       12.17      3.51 o 
   0  10   9        7.44        8.76      5.06 o 
   1  10   9        7.76        4.56      3.42 o 
   2  10   9        0.58        1.42      3.40 o 
   0  11   9       10.14        9.78      5.93 o 
   1  11   9        1.33        3.65      3.96 o 
   0   0  10     6280.87     6213.94    212.49 o 
   1   0  10        4.25        1.58      1.61 o 
   2   0  10      484.83      449.81     14.39 o 
   3   0  10      210.65      195.77      5.45 o 
   4   0  10        9.24       16.39      4.39 o 
   5   0  10      139.63      128.67     25.18 o 
   6   0  10       13.57       12.73      5.73 o 
   0   1  10       89.01       83.13      3.85 o 
   1   1  10      518.05      600.06      9.05 o 
   2   1  10        9.72        9.94      1.34 o 
   3   1  10      157.17      151.45      5.19 o 
   4   1  10       60.18       67.84      4.86 o 
   5   1  10        2.36        2.45      2.92 o 
   6   1  10       16.27       16.32      4.25 o 
   0   2  10     1094.94     1132.38     29.10 o 
   1   2  10      284.10      314.29      5.01 o 
   2   2  10      209.85      187.55      4.19 o 
   3   2  10       39.93       40.91      2.46 o 
   4   2  10       25.44       27.69      3.71 o 
   5   2  10       36.77       31.60      3.89 o 
   6   2  10       13.54       16.34      4.18 o 
   0   3  10      731.41      757.87     17.25 o 
   1   3  10        6.97        4.11      0.83 o 
   2   3  10       21.06       24.08      1.53 o 
   3   3  10      133.90      137.27      4.39 o 
   4   3  10      185.56      184.85      5.55 o 
   5   3  10        6.66        7.50      3.29 o 
   6   3  10       37.15       36.86      5.27 o 
   0   4  10      224.61      239.99      8.69 o 
   1   4  10      150.78      158.90      3.97 o 
   2   4  10       11.17       12.67      1.36 o 
   3   4  10       25.74       24.30      2.32 o 
   4   4  10       14.36       15.11      2.88 o 
   5   4  10        6.52        6.05      3.28 o 
   6   4  10        7.99        5.30      3.87 o 
   0   5  10      108.17      101.63      4.88 o 
   1   5  10      127.60      132.62      3.17 o 
   2   5  10      250.05      257.53      5.81 o 
   3   5  10       20.42       20.02      2.89 o 
   4   5  10       30.02       27.28      3.56 o 
   5   5  10       10.89       11.40      3.79 o 
   0   6  10        0.15       -1.44      1.44 o 
   1   6  10      204.60      200.23      3.99 o 
   2   6  10       67.83       66.50      3.07 o 
   3   6  10       54.71       51.88      4.16 o 
   4   6  10       12.95       16.47      3.33 o 
   5   6  10       13.82       19.31      4.28 o 
   0   7  10      387.11      396.31      8.41 o 
   1   7  10       30.96       29.87      2.46 o 
   2   7  10       91.72       93.08      4.36 o 
   3   7  10       43.06       41.24      4.64 o 
   4   7  10       13.72       12.80      3.39 o 
   5   7  10        0.88        2.50      3.75 o 
   0   8  10       23.02       23.19      4.03 o 
   1   8  10        7.12        4.28      2.04 o 
   2   8  10       19.37       19.73      4.44 o 
   3   8  10       18.13       19.11      3.59 o 
   4   8  10        1.18        2.59      3.06 o 
   0   9  10       50.51       49.79      8.83 o 
   1   9  10        6.55        6.10      2.82 o 
   2   9  10       31.75       30.16      3.95 o 
   3   9  10        9.50        5.25      3.24 o 
   0  10  10        8.18        4.84      5.07 o 
   1  10  10        4.91        3.14      3.33 o 
   2  10  10       11.36        9.55      3.87 o 
   0  11  10        0.19        0.13      5.21 o 
   1   0  11       69.45       86.22      4.16 o 
   2   0  11       89.15       81.47      5.53 o 
   3   0  11        0.13        1.80      2.16 o 
   4   0  11        3.34        4.06      2.64 o 
   5   0  11       34.40       26.73      5.72 o 
   6   0  11       13.83       24.71      8.08 o 
   0   1  11      562.89      611.68      7.47 o 
   1   1  11      786.53      819.27     13.65 o 
   2   1  11      466.09      463.63      9.95 o 
   3   1  11      162.36      141.47      5.16 o 
   4   1  11       38.88       36.51      4.09 o 
   5   1  11       41.54       46.29      4.99 o 
   6   1  11        9.51       12.49      4.81 o 
   0   2  11     1524.48     1594.55     29.69 o 
   1   2  11      106.36      104.93      1.98 o 
   2   2  11      629.26      604.45      9.62 o 
   3   2  11       66.19       63.56      3.60 o 
   4   2  11       39.54       41.42      4.27 o 
   5   2  11       15.40       16.92      3.31 o 
   6   2  11       17.05       13.62      4.10 o 
   0   3  11      740.33      754.96     19.78 o 
   1   3  11        6.33        7.14      0.96 o 
   2   3  11       71.97       69.81      2.59 o 
   3   3  11       34.53       36.41      2.35 o 
   4   3  11       16.05       20.66      3.11 o 
   5   3  11       33.70       33.32      4.61 o 
   6   3  11       27.33       26.33      4.99 o 
   0   4  11       33.55       31.74      2.39 o 
   1   4  11      443.36      454.76      7.17 o 
   2   4  11      155.46      139.48     11.93 o 
   3   4  11       23.46       25.33      2.40 o 
   4   4  11        7.74        9.77      3.09 o 
   5   4  11       34.32       35.55      4.78 o 
   0   5  11      161.24      175.91      6.46 o 
   1   5  11      114.81      100.62      2.86 o 
   2   5  11        4.08        3.22      1.38 o 
   3   5  11        9.79        6.98      2.16 o 
   4   5  11       31.29       31.59      3.72 o 
   5   5  11        5.54        7.98      3.68 o 
   0   6  11        7.22        6.43      1.91 o 
   1   6  11       31.65       37.10      2.22 o 
   2   6  11      108.88      110.80      3.67 o 
   3   6  11       13.36       11.91      2.83 o 
   4   6  11       24.39       26.11      3.72 o 
   5   6  11        2.66        4.72      3.42 o 
   0   7  11        1.38        3.96      2.03 o 
   1   7  11      122.18      129.27      5.41 o 
   2   7  11        6.70        6.55      2.28 o 
   3   7  11       27.83       24.29      3.49 o 
   4   7  11       11.56        9.23      3.26 o 
   0   8  11        1.96        1.51      2.96 o 
   1   8  11        2.93        2.92      2.02 o 
   2   8  11       28.25       25.89      3.53 o 
   3   8  11        0.41       -1.04      2.65 o 
   4   8  11        5.64        7.74      3.44 o 
   0   9  11       29.84       25.20      5.90 o 
   1   9  11       35.63       32.73      3.93 o 
   2   9  11       15.77       17.56      3.60 o 
   3   9  11       15.92       11.70      3.64 o 
   0  10  11        7.65        4.67      5.06 o 
   1  10  11        9.38        8.91      4.38 o 
   2  10  11        5.34        7.86      3.92 o 
   0   0  12       98.60      110.51      7.76 o 
   1   0  12      232.01      237.84     13.39 o 
   2   0  12      166.94      145.51      5.83 o 
   3   0  12       36.67       32.62      3.84 o 
   4   0  12      114.65      115.08      9.74 o 
   5   0  12       14.61       11.37      4.98 o 
   6   0  12        1.26        2.36      5.30 o 
   0   1  12        6.11        6.36      1.55 o 
   1   1  12        2.99        2.80      0.92 o 
   2   1  12      379.01      391.97     10.71 o 
   3   1  12        4.27        5.25      1.74 o 
   4   1  12       19.74       12.96      2.45 o 
   5   1  12       27.81       23.44      4.22 o 
   6   1  12        0.56       -0.77      4.05 o 
   0   2  12      878.55      872.09     17.08 o 
   1   2  12        0.56       -0.43      0.83 o 
   2   2  12      424.59      403.45      8.04 o 
   3   2  12       68.97       65.23      3.01 o 
   4   2  12       38.15       39.93      3.35 o 
   5   2  12       20.13       23.37      3.72 o 
   6   2  12        8.68       11.96      4.29 o 
   0   3  12        3.13        1.78      1.27 o 
   1   3  12      194.62      199.87      4.00 o 
   2   3  12       13.11       16.05      1.68 o 
   3   3  12       60.85       60.58      2.85 o 
   4   3  12       34.91       31.47      3.60 o 
   5   3  12       23.91       33.34      4.70 o 
   6   3  12       10.90       14.75      4.41 o 
   0   4  12      152.63      164.20      4.45 o 
   1   4  12       31.69       35.31      1.79 o 
   2   4  12      210.71      210.14      4.34 o 
   3   4  12       99.98      104.32      3.91 o 
   4   4  12       22.96       19.11      3.63 o 
   5   4  12       35.08       29.25      4.65 o 
   0   5  12       21.82       28.29      2.58 o 
   1   5  12      270.98      274.97      4.89 o 
   2   5  12       51.20       54.92      3.12 o 
   3   5  12       65.77       61.61      3.97 o 
   4   5  12       29.80       34.54      4.43 o 
   5   5  12       20.71       16.51      4.19 o 
   0   6  12       23.77       23.76      2.67 o 
   1   6  12       45.02       44.75      2.48 o 
   2   6  12       15.56       14.87      2.31 o 
   3   6  12       30.25       28.62      3.30 o 
   4   6  12       10.10       11.38      3.64 o 
   5   6  12       15.34       12.58      4.24 o 
   0   7  12      178.63      177.01      7.77 o 
   1   7  12       57.17       62.36      3.18 o 
   2   7  12       51.10       50.27      4.63 o 
   3   7  12        1.57       -1.44      2.45 o 
   4   7  12       19.47       16.37      3.63 o 
   0   8  12        6.34        7.06      3.39 o 
   1   8  12        6.86        6.83      2.26 o 
   2   8  12       21.42       21.80      3.55 o 
   3   8  12        5.55        6.75      3.05 o 
   4   8  12        8.32        4.09      3.30 o 
   0   9  12       26.76       33.25      6.27 o 
   1   9  12        4.90        7.09      3.38 o 
   2   9  12       11.33       11.53      3.44 o 
   3   9  12        2.58        1.33      3.11 o 
   0  10  12        0.01        0.68      4.79 o 
   1  10  12        0.45        0.57      4.13 o 
   2  10  12        5.81        4.03      3.87 o 
   1   0  13        0.98        0.06      1.55 o 
   2   0  13       39.95       48.11      4.11 o 
   3   0  13      128.81      109.56      5.96 o 
   4   0  13        3.21        4.91      2.98 o 
   5   0  13       27.76       22.23      5.91 o 
   6   0  13       17.64       23.59      7.02 o 
   0   1  13       77.85       80.84      3.25 o 
   1   1  13       69.67       73.92      2.20 o 
   2   1  13      129.96      138.84      4.27 o 
   3   1  13      160.16      159.17      4.91 o 
   4   1  13      163.56      147.29      6.44 o 
   5   1  13       79.91       82.31      6.34 o 
   6   1  13       29.64       22.70      5.66 o 
   0   2  13       28.85       31.61      2.22 o 
   1   2  13      113.88      113.42      3.18 o 
   2   2  13      172.65      162.43      3.90 o 
   3   2  13      197.62      192.17      7.42 o 
   4   2  13      185.62      184.31      6.24 o 
   5   2  13       25.27       28.39      3.95 o 
   6   2  13       19.12       20.10      4.79 o 
   0   3  13        8.67       12.01      1.83 o 
   1   3  13        9.81        9.45      1.12 o 
   2   3  13       88.88       80.29      2.90 o 
   3   3  13       25.47       20.19      2.28 o 
   4   3  13        1.55        3.76      2.16 o 
   5   3  13        7.72        7.98      3.48 o 
   0   4  13      224.20      258.78      6.06 o 
   1   4  13       37.92       47.57      2.02 o 
   2   4  13      171.00      164.14      4.00 o 
   3   4  13      148.18      151.84      4.69 o 
   4   4  13        6.99        7.37      3.06 o 
   5   4  13       23.98       24.10      4.52 o 
   0   5  13      246.49      249.20     10.36 o 
   1   5  13        6.60        6.87      1.44 o 
   2   5  13       22.78       21.44      2.35 o 
   3   5  13        6.44        5.71      2.06 o 
   4   5  13        5.98        7.71      3.28 o 
   5   5  13       31.82       29.69      4.81 o 
   0   6  13       38.42       39.18      3.15 o 
   1   6  13       49.84       49.70      2.83 o 
   2   6  13       26.48       24.84      2.64 o 
   3   6  13       71.41       70.51      4.77 o 
   4   6  13       16.34       13.96      3.72 o 
   5   6  13        3.64        3.56      3.79 o 
   0   7  13       29.32       27.44      3.07 o 
   1   7  13       54.29       51.43      3.10 o 
   2   7  13       19.05       18.15      2.93 o 
   3   7  13       19.25       17.15      3.41 o 
   4   7  13       18.27       19.25      4.30 o 
   0   8  13       12.93        8.65      3.55 o 
   1   8  13        2.07        0.82      2.25 o 
   2   8  13        0.66        0.99      2.41 o 
   3   8  13        8.54        5.79      3.11 o 
   4   8  13        4.56        3.40      3.81 o 
   0   9  13       19.84       18.53      9.47 o 
   1   9  13        5.12        4.12      3.11 o 
   2   9  13       24.52       28.80      4.05 o 
   3   9  13        7.60        3.70      3.35 o 
   0  10  13       37.16       44.04      8.65 o 
   1  10  13        3.46        1.18      4.27 o 
   2  10  13        3.80        3.36      4.35 o 
   0   0  14      176.62      154.04     11.15 o 
   1   0  14      160.91      152.52      4.47 o 
   2   0  14        1.94        3.58      2.31 o 
   3   0  14        0.82        0.43      2.34 o 
   4   0  14       83.93       93.88      6.69 o 
   5   0  14        1.17        1.71      4.28 o 
   6   0  14        3.21        5.18      5.96 o 
   0   1  14      242.71      243.51      5.45 o 
   1   1  14      266.70      243.48      4.04 o 
   2   1  14       16.09       18.29      2.21 o 
   3   1  14      153.20      143.38      6.52 o 
   4   1  14       98.23       93.72      4.59 o 
   5   1  14       17.60       22.86      4.38 o 
   6   1  14       24.95       15.69      5.42 o 
   0   2  14       44.75       49.27      2.65 o 
   1   2  14        3.97        4.40      1.12 o 
   2   2  14      281.86      261.35      9.44 o 
   3   2  14       66.31       62.44      3.62 o 
   4   2  14       87.56       88.36      4.53 o 
   5   2  14       12.05        9.20      3.27 o 
   6   2  14       14.42       17.09      9.12 o 
   0   3  14      236.70      221.48      5.19 o 
   1   3  14        4.07        2.29      0.99 o 
   2   3  14       11.64        7.63      1.55 o 
   3   3  14       69.06       74.74      3.61 o 
   4   3  14       61.60       53.36      4.04 o 
   5   3  14       33.17       30.26      4.61 o 
   0   4  14        0.51        3.50      1.67 o 
   1   4  14      154.25      148.40      3.45 o 
   2   4  14       36.93       37.69      2.44 o 
   3   4  14      131.33      143.73      5.57 o 
   4   4  14       75.01       80.45      5.40 o 
   5   4  14        6.22        7.70      3.81 o 
   0   5  14        7.67        5.23      1.95 o 
   1   5  14       62.64       74.49      2.61 o 
   2   5  14        7.33        4.46      1.81 o 
   3   5  14       74.08       69.10      4.19 o 
   4   5  14        8.25       10.40      3.48 o 
   5   5  14        8.42        9.87      4.00 o 
   0   6  14        8.58        8.99      2.26 o 
   1   6  14       23.67       25.05      2.52 o 
   2   6  14       17.13       16.10      2.45 o 
   3   6  14       58.84       54.78      4.12 o 
   4   6  14       31.78       31.81      4.88 o 
   0   7  14       96.10      105.59      4.76 o 
   1   7  14        5.65        5.89      2.14 o 
   2   7  14       51.14       50.69      3.94 o 
   3   7  14       29.05       30.50      3.97 o 
   4   7  14       13.08        8.67      3.90 o 
   0   8  14        1.54        0.46      2.72 o 
   1   8  14        5.95        4.79      2.55 o 
   2   8  14        5.64        2.37      2.59 o 
   3   8  14       13.38       11.05      3.42 o 
   0   9  14       32.89       37.95      6.84 o 
   1   9  14        1.30        1.59      2.93 o 
   2   9  14        4.70        6.29      3.26 o 
   3   9  14        7.59        7.18      3.64 o 
   0  10  14        0.22        1.57      7.91 o 
   1  10  14        7.58       11.23      5.12 o 
   1   0  15       10.04       11.38      1.70 o 
   2   0  15       36.81       37.75      4.07 o 
   3   0  15        4.02        2.59      2.77 o 
   4   0  15      120.40      109.45      7.00 o 
   5   0  15        0.65        0.20      4.47 o 
   0   1  15      196.99      213.48      5.34 o 
   1   1  15      175.61      178.70      3.94 o 
   2   1  15        0.37        1.58      1.53 o 
   3   1  15      141.99      133.90      7.14 o 
   4   1  15      135.39      117.91      5.07 o 
   5   1  15       47.12       49.52      5.44 o 
   0   2  15      163.50      171.20      4.52 o 
   1   2  15        4.76        2.02      1.09 o 
   2   2  15      130.77      121.34      4.30 o 
   3   2  15       50.46       48.11      3.43 o 
   4   2  15       45.32       49.48      3.88 o 
   5   2  15        2.49        2.10      2.93 o 
   0   3  15        6.88        6.11      1.68 o 
   1   3  15      272.01      287.30      5.80 o 
   2   3  15      116.39      125.24      3.71 o 
   3   3  15       66.73       61.68      3.48 o 
   4   3  15       13.84       12.48      2.77 o 
   5   3  15       10.67        9.90      3.84 o 
   0   4  15        0.06       -1.03      1.56 o 
   1   4  15       28.93       31.39      2.06 o 
   2   4  15        6.54        6.29      1.64 o 
   3   4  15       63.95       62.71      4.07 o 
   4   4  15       31.22       30.31      3.91 o 
   5   4  15        4.96        3.73      3.52 o 
   0   5  15        6.86        8.16      2.13 o 
   1   5  15       36.59       34.87      2.30 o 
   2   5  15       18.56       19.10      2.47 o 
   3   5  15       21.31       23.58      3.09 o 
   4   5  15        2.39        0.62      3.00 o 
   5   5  15        6.49        6.10      3.95 o 
   0   6  15      157.91      169.82      5.50 o 
   1   6  15       34.08       37.33      2.98 o 
   2   6  15       69.57       68.35      3.84 o 
   3   6  15       19.48       23.33      4.21 o 
   4   6  15       13.30        8.39      3.73 o 
   0   7  15       47.28       54.54      3.99 o 
   1   7  15        8.41        8.21      2.22 o 
   2   7  15       12.44        9.40      2.66 o 
   3   7  15        2.28        1.67      2.76 o 
   4   7  15        3.27        4.36      3.93 o 
   0   8  15        0.83        0.63      2.72 o 
   1   8  15        8.50        8.27      2.70 o 
   2   8  15        0.62       -0.29      2.45 o 
   3   8  15        9.08       10.05      3.51 o 
   0   9  15       15.45       14.24      8.19 o 
   1   9  15        0.20       -1.99      2.99 o 
   2   9  15       16.66       14.37      3.74 o 
   0  10  15       11.12       10.47      8.48 o 
   1  10  15        8.01        8.70      5.02 o 
   0   0  16       50.51       61.40      4.69 o 
   1   0  16       44.08       43.45      4.04 o 
   2   0  16        4.83        3.24      2.43 o 
   3   0  16      235.40      223.08      8.62 o 
   4   0  16        0.24       -0.05      3.02 o 
   5   0  16        0.00       -0.87      4.45 o 
   0   1  16       14.01       12.31      2.11 o 
   1   1  16       40.99       45.18      2.49 o 
   2   1  16       38.96       42.15      3.03 o 
   3   1  16       56.85       69.89      4.00 o 
   4   1  16       31.88       30.81      3.37 o 
   5   1  16        2.59        4.29      3.67 o 
   0   2  16       58.12       59.56      3.05 o 
   1   2  16      160.13      156.39      4.02 o 
   2   2  16      167.81      165.65      5.00 o 
   3   2  16       31.16       29.44      2.94 o 
   4   2  16       39.79       39.22      3.67 o 
   5   2  16        0.61        1.47      3.10 o 
   0   3  16        0.85        0.78      1.57 o 
   1   3  16       36.87       40.16      2.19 o 
   2   3  16       15.94       15.34      2.14 o 
   3   3  16        2.55        2.30      1.88 o 
   4   3  16       24.95       21.29      3.22 o 
   5   3  16       40.50       40.65      5.22 o 
   0   4  16        9.50       10.94      2.12 o 
   1   4  16       15.12       12.48      1.83 o 
   2   4  16       35.31       42.68      2.72 o 
   3   4  16       42.80       42.52      3.69 o 
   4   4  16       16.13       17.17      3.47 o 
   5   4  16        2.99        6.06      3.75 o 
   0   5  16       27.36       24.49      2.77 o 
   1   5  16        0.81        0.81      1.51 o 
   2   5  16       44.08       35.59      2.99 o 
   3   5  16       21.85       25.68      3.19 o 
   4   5  16        6.26        4.43      2.99 o 
   5   5  16       13.75       11.57      4.35 o 
   0   6  16        3.48        3.08      2.23 o 
   1   6  16        5.51        5.07      2.02 o 
   2   6  16       37.75       36.97      3.14 o 
   3   6  16        9.23        8.24      2.97 o 
   4   6  16       22.32       25.59      4.78 o 
   0   7  16        4.37        0.71      2.60 o 
   1   7  16       16.16       14.93      2.54 o 
   2   7  16        2.54        0.04      2.38 o 
   3   7  16        7.94        4.58      3.21 o 
   4   7  16        1.72        0.79      3.78 o 
   0   8  16        3.68        7.43      3.63 o 
   1   8  16        5.74        8.72      2.82 o 
   2   8  16       24.66       21.71      3.50 o 
   3   8  16        1.10       -2.67      3.53 o 
   0   9  16        3.19        3.20      7.55 o 
   1   9  16        3.23        4.65      3.24 o 
   2   9  16        2.77        2.49      3.07 o 
   1   0  17       81.94      100.56      5.48 o 
   2   0  17      119.33      125.74      7.73 o 
   3   0  17       75.61       58.00      5.52 o 
   4   0  17        0.33       -1.15      3.19 o 
   5   0  17        8.12       11.62      5.84 o 
   0   1  17       36.74       47.00      3.31 o 
   1   1  17       18.78       19.62      2.25 o 
   2   1  17      201.75      211.91      5.70 o 
   3   1  17       30.39       33.60      3.27 o 
   4   1  17       39.47       38.47      3.69 o 
   5   1  17       16.38       15.70      4.21 o 
   0   2  17       28.98       32.79      2.64 o 
   1   2  17      271.57      273.59      5.77 o 
   2   2  17        0.51        1.52      1.74 o 
   3   2  17      104.30       94.87      5.38 o 
   4   2  17        6.26        4.26      2.85 o 
   5   2  17        8.02        8.14      3.47 o 
   0   3  17       56.96       63.18      3.40 o 
   1   3  17       11.68       12.48      1.82 o 
   2   3  17       99.46       94.94      3.89 o 
   3   3  17      112.16      127.32      6.27 o 
   4   3  17       10.33       10.94      2.87 o 
   5   3  17       17.56       21.91      4.65 o 
   0   4  17      197.76      205.38      6.00 o 
   1   4  17       10.53        8.15      1.78 o 
   2   4  17       23.06       25.83      2.61 o 
   3   4  17       46.96       50.17      3.89 o 
   4   4  17       31.15       33.27      4.30 o 
   5   4  17       13.55       15.21      4.52 o 
   0   5  17      111.67      122.54      4.73 o 
   1   5  17        4.20        3.29      1.71 o 
   2   5  17       25.06       25.35      3.03 o 
   3   5  17       13.54       10.65      2.75 o 
   4   5  17        1.09        0.92      2.82 o 
   0   6  17       35.59       44.24      4.22 o 
   1   6  17       20.07       14.02      2.42 o 
   2   6  17       79.62       92.90      5.60 o 
   3   6  17       12.11       10.73      3.26 o 
   4   6  17       34.94       35.34      5.16 o 
   0   7  17        6.72        7.26      3.54 o 
   1   7  17        5.26        4.34      2.31 o 
   2   7  17        7.30        6.84      2.83 o 
   3   7  17        8.11        3.59      3.24 o 
   0   8  17       15.21       19.86      5.73 o 
   1   8  17        6.99        5.13      2.73 o 
   2   8  17        1.58        1.86      2.74 o 
   3   8  17        0.96       -2.24      3.66 o 
   0   9  17        9.36        9.69      8.48 o 
   1   9  17        0.22       -2.46      3.49 o 
   2   9  17        4.77        4.01      3.16 o 
   0   0  18      315.85      312.85     19.02 o 
   1   0  18      851.48      877.74     17.98 o 
   2   0  18       99.31       98.57      6.02 o 
   3   0  18        4.55        7.81      3.32 o 
   4   0  18        1.55        1.32      3.28 o 
   5   0  18        1.10        0.13      4.11 o 
   0   1  18      208.16      220.78      6.01 o 
   1   1  18       12.61       12.03      2.08 o 
   2   1  18      268.82      268.96      6.70 o 
   3   1  18       92.09      102.16      4.79 o 
   4   1  18       22.64       22.14      3.30 o 
   5   1  18        0.23        3.48      3.68 o 
   0   2  18      870.73      920.21     23.15 o 
   1   2  18      143.17      146.92      4.73 o 
   2   2  18      108.73       96.49      4.26 o 
   3   2  18      109.70      103.68      4.69 o 
   4   2  18        7.88        7.30      3.01 o 
   5   2  18       13.17       12.57      3.89 o 
   0   3  18       35.80       39.08      3.56 o 
   1   3  18       77.64       83.46      3.27 o 
   2   3  18       85.10       83.64      3.85 o 
   3   3  18       45.01       38.26      3.39 o 
   4   3  18       14.41       18.04      3.35 o 
   5   3  18        8.56        9.96      4.25 o 
   0   4  18        7.72        8.44      2.56 o 
   1   4  18      152.99      153.47      4.62 o 
   2   4  18       39.26       40.05      3.09 o 
   3   4  18       48.53       52.00      4.09 o 
   4   4  18       16.77       12.79      3.48 o 
   5   4  18       11.59       11.06      4.48 o 
   0   5  18       52.00       43.90      4.06 o 
   1   5  18       31.66       34.19      2.69 o 
   2   5  18       28.99       25.58      3.10 o 
   3   5  18        4.30        4.46      2.53 o 
   4   5  18       11.46        8.41      3.41 o 
   0   6  18       45.97       45.38      4.34 o 
   1   6  18       14.91       18.72      2.66 o 
   2   6  18        2.17        4.78      2.50 o 
   3   6  18        5.23        4.82      3.04 o 
   4   6  18       16.71       14.69      3.96 o 
   0   7  18        1.29        6.45      4.23 o 
   1   7  18        6.07        6.45      2.48 o 
   2   7  18        8.28        7.55      3.11 o 
   3   7  18        0.44       -1.49      3.05 o 
   0   8  18        2.88        4.13      4.76 o 
   1   8  18        5.27       10.18      3.78 o 
   2   8  18        3.51        6.19      3.38 o 
   0   9  18        2.56       -3.49      7.83 o 
   1   9  18        3.09        3.49      3.82 o 
   1   0  19       88.28       94.45      7.60 o 
   2   0  19       97.62      115.17      6.62 o 
   3   0  19       13.09        7.07      3.57 o 
   4   0  19        1.52       -1.79      3.33 o 
   5   0  19       26.92       28.16      5.73 o 
   0   1  19      261.65      256.67     17.40 o 
   1   1  19      111.72      102.87      4.16 o 
   2   1  19      134.96      126.90      4.88 o 
   3   1  19       39.23       43.93      3.69 o 
   4   1  19       27.55       31.61      3.60 o 
   5   1  19        8.68        7.90      3.77 o 
   0   2  19       43.20       45.26      3.79 o 
   1   2  19      458.57      477.73     11.38 o 
   2   2  19       22.28       21.84      2.83 o 
   3   2  19       55.24       62.92      4.25 o 
   4   2  19       23.78       23.44      3.92 o 
   5   2  19       11.61       10.59      3.54 o 
   0   3  19       25.54       22.86      3.17 o 
   1   3  19       12.86        7.45      1.97 o 
   2   3  19        1.02        0.38      1.79 o 
   3   3  19       12.47       12.02      2.53 o 
   4   3  19       10.18       11.33      3.06 o 
   5   3  19        2.22        4.63      3.88 o 
   0   4  19       81.12       97.85      5.00 o 
   1   4  19       14.43       12.97      2.08 o 
   2   4  19       31.83       31.88      2.96 o 
   3   4  19        8.42        7.05      2.65 o 
   4   4  19       10.84        9.86      3.53 o 
   0   5  19       14.74       21.50      3.44 o 
   1   5  19       11.05        7.37      2.03 o 
   2   5  19        7.43        7.88      2.51 o 
   3   5  19        2.49        1.95      2.58 o 
   4   5  19        8.41        8.74      3.56 o 
   0   6  19        1.82        1.83      3.12 o 
   1   6  19        9.69       10.18      2.54 o 
   2   6  19        8.85        5.69      2.73 o 
   3   6  19       14.41       11.18      3.44 o 
   4   6  19       10.27       10.61      3.81 o 
   0   7  19       21.40       13.84      5.26 o 
   1   7  19       13.39       13.89      3.09 o 
   2   7  19       16.46       16.54      3.56 o 
   3   7  19        6.37       10.26      3.76 o 
   0   8  19       21.26       16.80      5.71 o 
   1   8  19        1.60        1.79      3.56 o 
   2   8  19        4.73        3.45      3.27 o 
   0   9  19        1.87        2.07      7.98 o 
   0   0  20        0.02        1.35      4.27 o 
   1   0  20      206.01      199.32     11.49 o 
   2   0  20        1.20        1.33      3.07 o 
   3   0  20       13.49       10.98      3.88 o 
   4   0  20       21.30       20.92      4.93 o 
   5   0  20        2.17       -1.67      4.31 o 
   0   1  20       72.56       75.05      7.02 o 
   1   1  20       14.87       15.28      2.44 o 
   2   1  20       47.40       42.36      3.49 o 
   3   1  20        2.43        5.27      2.47 o 
   4   1  20        6.60        5.15      2.80 o 
   5   1  20        1.21        1.20      3.58 o 
   0   2  20       36.48       46.87      3.85 o 
   1   2  20        8.05        9.23      2.24 o 
   2   2  20       21.28       21.38      2.88 o 
   3   2  20       12.15       12.61      2.78 o 
   4   2  20        0.88       -0.93      2.96 o 
   5   2  20       27.05       27.81      4.25 o 
   0   3  20       27.33       27.22      3.47 o 
   1   3  20       35.95       38.81      3.03 o 
   2   3  20       18.65       18.23      2.62 o 
   3   3  20       14.31       13.12      2.93 o 
   4   3  20        2.28        1.12      2.70 o 
   0   4  20        9.12        7.92      3.27 o 
   1   4  20       29.93       28.49      2.81 o 
   2   4  20       16.75       13.29      2.50 o 
   3   4  20       29.57       30.16      3.66 o 
   4   4  20        6.10        4.80      3.32 o 
   0   5  20       53.85       49.31      5.34 o 
   1   5  20        1.53        1.29      2.15 o 
   2   5  20       76.41       81.32      6.14 o 
   3   5  20        2.58       -0.65      2.63 o 
   4   5  20       16.05       13.50      3.91 o 
   0   6  20       12.11       11.28      4.02 o 
   1   6  20        7.98        6.58      2.89 o 
   2   6  20        5.23        6.55      2.78 o 
   3   6  20        4.55        3.01      3.22 o 
   0   7  20        7.25        7.39      6.48 o 
   1   7  20        0.83        2.47      2.67 o 
   2   7  20        0.23       -0.04      3.08 o 
   3   7  20        0.32       -1.10      3.26 o 
   0   8  20        1.86       -1.56      4.79 o 
   1   8  20        5.41       -0.06      3.67 o 
   2   8  20        4.81        1.18      3.76 o 
   1   0  21       38.00       31.32      4.52 o 
   2   0  21       42.92       41.11      5.05 o 
   3   0  21       31.92       29.76      4.91 o 
   4   0  21        0.78        2.71      3.94 o 
   0   1  21      136.57      114.45      8.15 o 
   1   1  21       48.09       52.11      3.60 o 
   2   1  21       53.71       51.50      3.78 o 
   3   1  21        2.94        3.03      2.47 o 
   4   1  21        0.68        0.47      2.66 o 
   0   2  21        5.20        4.33      2.71 o 
   1   2  21       48.16       44.24      3.44 o 
   2   2  21       62.35       78.32      4.50 o 
   3   2  21       37.90       35.93      3.71 o 
   4   2  21       18.81       14.55      3.74 o 
   0   3  21       13.91       11.28      3.47 o 
   1   3  21       38.67       36.85      3.36 o 
   2   3  21       46.94       48.51      3.55 o 
   3   3  21       25.44       18.97      3.34 o 
   4   3  21       17.69       17.57      3.62 o 
   0   4  21        0.12        1.82      3.04 o 
   1   4  21       19.11       20.83      2.85 o 
   2   4  21       20.21       22.19      2.92 o 
   3   4  21        0.13        0.34      2.60 o 
   4   4  21        0.50       -0.58      3.21 o 
   0   5  21       10.52       13.70      4.03 o 
   1   5  21        3.35        0.04      2.17 o 
   2   5  21        1.32        0.26      2.47 o 
   3   5  21        7.61        7.06      3.06 o 
   0   6  21       12.17        9.28      3.88 o 
   1   6  21       25.90       31.49      3.94 o 
   2   6  21       27.31       26.39      3.69 o 
   3   6  21        3.41        2.71      3.30 o 
   0   7  21        1.00        0.29      5.98 o 
   1   7  21        9.80       14.19      3.59 o 
   2   7  21        2.87        3.77      3.82 o 
   0   8  21       21.57       20.58      6.70 o 
   1   8  21        0.24        0.07      5.34 o 
   0   0  22       56.94       46.51      8.90 o 
   1   0  22        0.11        0.94      2.88 o 
   2   0  22        6.28        8.84      3.69 o 
   3   0  22        2.54        1.84      3.54 o 
   4   0  22        7.92        9.44      4.44 o 
   0   1  22        1.02        1.50      3.45 o 
   1   1  22       19.76       15.75      2.99 o 
   2   1  22       13.43       10.68      2.62 o 
   3   1  22       25.88       27.52      3.58 o 
   4   1  22        4.29        7.10      3.20 o 
   0   2  22        0.33        1.31      3.30 o 
   1   2  22       25.47       23.77      3.30 o 
   2   2  22       58.89       66.78      4.38 o 
   3   2  22       23.51       24.79      3.47 o 
   4   2  22        7.88        6.93      3.47 o 
   0   3  22        6.98        2.92      3.71 o 
   1   3  22       36.76       41.65      3.55 o 
   2   3  22        0.69        0.20      2.12 o 
   3   3  22       35.31       39.94      4.05 o 
   4   3  22        6.19        7.82      3.34 o 
   0   4  22       11.67       11.03      4.55 o 
   1   4  22       15.77       13.51      2.81 o 
   2   4  22       15.57       17.03      2.86 o 
   3   4  22        5.59        5.50      2.97 o 
   4   4  22       14.64       13.13      3.93 o 
   0   5  22        2.86        1.16      3.46 o 
   1   5  22        7.66        8.34      2.62 o 
   2   5  22       14.90       15.98      3.28 o 
   3   5  22       25.31       21.81      3.72 o 
   0   6  22       35.50       37.59      5.37 o 
   1   6  22        8.33        9.14      3.70 o 
   2   6  22        4.55        8.40      3.33 o 
   3   6  22        3.44        4.60      3.60 o 
   0   7  22        0.68       -0.06      5.01 o 
   1   7  22        3.80        4.19      3.66 o 
   2   7  22        2.12        3.33      3.90 o 
   0   8  22        8.10        5.76      6.00 o 
   1   0  23        2.43        3.48      3.98 o 
   2   0  23        1.02        2.77      3.22 o 
   3   0  23        7.54        5.98      3.88 o 
   4   0  23        1.49       -0.39      3.85 o 
   0   1  23        0.15        2.22      3.40 o 
   1   1  23       10.23        6.10      2.96 o 
   2   1  23       13.65       15.03      2.90 o 
   3   1  23       32.97       33.09      3.81 o 
   4   1  23        2.35        4.76      3.22 o 
   0   2  23       20.64       18.88      5.03 o 
   1   2  23       13.84       11.67      2.86 o 
   2   2  23        0.68       -0.22      2.34 o 
   3   2  23        0.97        1.33      2.72 o 
   4   2  23       12.25       10.65      3.83 o 
   0   3  23        1.70        2.87      4.00 o 
   1   3  23       14.13       10.49      2.72 o 
   2   3  23        0.14        1.18      2.14 o 
   3   3  23       15.30       13.83      3.29 o 
   4   3  23        5.28        4.50      3.31 o 
   0   4  23       52.32       58.48      7.27 o 
   1   4  23        9.26       12.41      2.93 o 
   2   4  23       16.23       17.60      3.54 o 
   3   4  23       22.47       20.46      3.65 o 
   0   5  23        1.20        2.43      4.25 o 
   1   5  23        4.10        2.91      2.83 o 
   2   5  23        5.47        7.03      3.27 o 
   3   5  23       12.92       14.65      3.52 o 
   0   6  23        0.29       -2.29      4.20 o 
   1   6  23       21.87       21.99      4.47 o 
   2   6  23       11.32        9.41      3.70 o 
   0   7  23        2.60        5.41      8.05 o 
   1   7  23        4.74        6.25      4.00 o 
   0   0  24       33.56       30.55      8.40 o 
   1   0  24        0.08       -0.71      3.85 o 
   2   0  24       16.07       11.86      4.23 o 
   3   0  24        1.95        4.98      4.01 o 
   4   0  24        1.42        0.06      4.36 o 
   0   1  24        5.61        5.30      4.20 o 
   1   1  24       16.00       15.90      3.57 o 
   2   1  24        1.35        0.30      2.54 o 
   3   1  24        5.60        5.44      2.96 o 
   4   1  24        6.55        7.10      3.40 o 
   0   2  24        6.47        2.92      3.95 o 
   1   2  24       24.89       24.41      3.56 o 
   2   2  24       11.86       10.31      3.12 o 
   3   2  24       18.42       19.75      3.50 o 
   4   2  24        1.60        1.58      3.66 o 
   0   3  24        2.33        1.77      4.20 o 
   1   3  24        0.86        2.99      3.00 o 
   2   3  24        7.63        6.60      2.81 o 
   3   3  24        5.55        3.62      3.02 o 
   0   4  24        1.95        3.59      4.16 o 
   1   4  24       19.33       17.54      3.84 o 
   2   4  24        1.76        2.86      3.10 o 
   3   4  24       35.21       44.14      4.53 o 
   0   5  24        0.01        1.57      4.48 o 
   1   5  24        1.63        2.85      2.99 o 
   2   5  24        1.69        1.54      3.26 o 
   0   6  24        1.58        0.98      4.83 o 
   1   6  24        3.63        4.11      3.75 o 
   2   6  24        4.33        5.49      3.68 o 
   0   7  24        0.63        2.64      7.62 o 
   1   0  25       20.06       19.30      5.58 o 
   2   0  25        0.03        0.16      4.18 o 
   3   0  25        0.49        2.78      4.14 o 
   0   1  25        3.45        3.95      4.18 o 
   1   1  25        1.13       -0.24      2.78 o 
   2   1  25        1.48        2.87      3.23 o 
   3   1  25        1.71       -0.11      2.77 o 
   0   2  25        0.12        2.80      4.21 o 
   1   2  25        6.27        6.80      3.28 o 
   2   2  25        5.74        5.50      3.00 o 
   3   2  25        2.42        2.68      3.02 o 
   0   3  25        6.91        8.03      4.85 o 
   1   3  25        3.90        4.96      3.30 o 
   2   3  25       34.17       36.83      3.98 o 
   3   3  25        7.00        5.20      3.26 o 
   0   4  25        5.36        3.39      4.50 o 
   1   4  25        2.11        1.11      3.09 o 
   2   4  25        2.93        4.26      3.29 o 
   3   4  25        9.19       13.16      4.03 o 
   0   5  25        0.59       -2.13      4.44 o 
   1   5  25        5.58        5.73      4.20 o 
   2   5  25       23.41       28.19      4.43 o 
   0   6  25        3.53        2.25      5.04 o 
   1   6  25        8.80        5.64      4.53 o 
   0   0  26        0.40       -3.99      5.34 o 
   1   0  26        0.03        3.93      4.91 o 
   2   0  26        2.28        1.41      4.57 o 
   3   0  26        0.90       -3.29      4.13 o 
   0   1  26       10.51        8.27      4.97 o 
   1   1  26        0.13        0.54      2.87 o 
   2   1  26        6.65        9.12      3.71 o 
   3   1  26       14.40       15.13      3.92 o 
   0   2  26        0.14       -2.64      3.98 o 
   1   2  26       23.43       24.90      4.21 o 
   2   2  26       11.85       11.65      3.54 o 
   3   2  26        8.43        5.25      3.25 o 
   0   3  26        0.51       -1.76      4.12 o 
   1   3  26       12.12       12.98      3.82 o 
   2   3  26       11.06        6.21      3.36 o 
   3   3  26        6.14        7.75      3.85 o 
   0   4  26       12.71       14.58      5.63 o 
   1   4  26        6.82        8.69      3.67 o 
   2   4  26       12.42        9.64      3.70 o 
   0   5  26        0.13       -2.00      4.94 o 
   1   5  26       13.92       17.72      5.15 o 
   1   0  27        2.99        3.81      4.63 o 
   2   0  27       22.53       18.97      6.09 o 
   3   0  27        5.40        9.02      5.66 o 
   0   1  27       13.03        7.92      4.93 o 
   1   1  27        6.63        4.58      3.44 o 
   2   1  27        1.11        0.87      3.32 o 
   3   1  27       14.20       13.40      4.41 o 
   0   2  27        6.90        4.72      4.78 o 
   1   2  27        2.84        1.07      3.17 o 
   2   2  27       10.26       11.24      3.59 o 
   0   3  27        0.26        1.55      4.63 o 
   1   3  27       21.34       24.14      4.56 o 
   2   3  27        5.64        6.23      3.77 o 
   0   4  27        0.05        1.73      4.78 o 
   1   4  27        3.31        4.03      3.63 o 
   2   4  27        7.59        9.07      6.07 o 
   0   5  27        0.25        2.26      5.35 o 
   0   0  28        2.25        3.77      6.98 o 
   1   0  28       32.76       29.52      6.49 o 
   2   0  28        0.04        0.63      4.98 o 
   0   1  28       13.18       14.68      5.79 o 
   1   1  28       17.33       16.23      4.17 o 
   2   1  28        4.13        6.36      3.97 o 
   0   2  28        0.07        3.67      5.24 o 
   1   2  28        4.44        3.85      3.58 o 
   2   2  28        1.37        2.59      3.73 o 
   0   3  28        1.36       -0.50      4.83 o 
   1   3  28       10.54        8.84      3.87 o 
   0   4  28        1.73        1.74      5.46 o 
   1   4  28        2.37        5.57      3.95 o 
   1   0  29        0.62       -1.29      4.72 o 
   0   1  29       24.28       21.53      6.61 o 
   1   1  29        1.92        1.12      3.68 o 
   0   2  29        1.82        4.13      5.33 o 
   1   2  29       19.08       21.68      4.84 o 
   0   3  29       10.19        9.60      5.84 o 
   0   0  30       14.11       13.67      8.69 o 
   0   1  30       13.99       11.55      6.23 o 
                                                 
