# Supplementary material for: N-(β-Carb­oxy­eth­yl)-α-isoleucine
Source: Acta Crystallogr Sect E Struct Rep Online. 2013 Jan 4;69(Pt 2):o172–3. doi: 10.1107/S160053681205146X (PMC3569235; doi:10.1107/S160053681205146X)
Supplement: Supplementary file 3 [file e-69-0o172-Isup3.mol]

  ACD/Labs11271210082D

 14 13  0  0  0  0  0  0  0  0  1 V2000
    7.8665   -5.1989    0.0000 C   0  0  0  0  0  0  0  0  0  0  0  0
    8.7551   -5.7120    0.0000 C   0  0  0  0  0  0  0  0  0  0  0  0
    8.7551   -6.7380    0.0000 C   0  0  0  0  0  0  0  0  0  0  0  0
    9.6436   -7.2510    0.0000 C   0  0  0  0  0  0  0  0  0  0  0  0
   10.5322   -6.7380    0.0000 N   0  0  0  0  0  0  0  0  0  0  0  0
   11.4208   -7.2510    0.0000 C   0  0  0  0  0  0  0  0  0  0  0  0
   12.3094   -6.7380    0.0000 C   0  0  0  0  0  0  0  0  0  0  0  0
   13.1980   -7.2510    0.0000 C   0  0  0  0  0  0  0  0  0  0  0  0
   14.0865   -6.7380    0.0000 N   0  0  0  0  0  0  0  0  0  0  0  0
   13.1980   -8.2771    0.0000 O   0  0  0  0  0  0  0  0  0  0  0  0
    9.6436   -8.2771    0.0000 C   0  0  0  0  0  0  0  0  0  0  0  0
    8.7551   -8.7901    0.0000 O   0  0  0  0  0  0  0  0  0  0  0  0
   10.5322   -8.7901    0.0000 O   0  0  0  0  0  0  0  0  0  0  0  0
    7.8665   -7.2510    0.0000 C   0  0  0  0  0  0  0  0  0  0  0  0
  1  2  1  0  0  0  0
  2  3  1  0  0  0  0
  3  4  1  0  0  0  0
  4  5  1  0  0  0  0
  5  6  1  0  0  0  0
  6  7  1  0  0  0  0
  7  8  1  0  0  0  0
  8  9  1  0  0  0  0
  8 10  2  0  0  0  0
  4 11  1  0  0  0  0
 11 12  2  0  0  0  0
 11 13  1  0  0  0  0
  3 14  1  0  0  0  0
M  END
